# Supplementary material for: GOTA: GO term annotation of biomedical literature
Source: BMC Bioinformatics. 2015 Oct 28;16:346. doi: 10.1186/s12859-015-0777-8 (PMC4625458; doi:10.1186/s12859-015-0777-8)
Supplement: Additional file 1 — Benchmark set. Detailed list of PubMed identifiers and related GO annotations used for the experimental tests. (GZ 2263 kb) [file 12859_2015_777_MOESM1_ESM.gz]

Archive with 1 entries (1 files):
- benchmark_set.xls
