# Supplementary material for: GOTA: GO term annotation of biomedical literature
Source: BMC Bioinformatics. 2015 Oct 28;16:346. doi: 10.1186/s12859-015-0777-8 (PMC4625458; doi:10.1186/s12859-015-0777-8)
Supplement: Additional file 1 — Benchmark set. Detailed list of PubMed identifiers and related GO annotations used for the experimental tests. (GZ 2263 kb) [file 12859_2015_777_MOESM1_ESM.gz › benchmark_set.xls]

GO id	PubMed id	Species/KB	Project	Dataset (TestSet* = subset of TestSet for comparison with GOCat)
GO:0000146	PMID:16953301	Pig	UniProt-GOA	KB
GO:0000165	PMID:10678911	Pig	UniProt-GOA	KB
GO:0000187	PMID:15528384	Pig	UniProt-GOA	KB
GO:0000187	PMID:16005851	Pig	UniProt-GOA	KB
GO:0000253	PMID:19056333	Pig	UniProt-GOA	TestSet
GO:0000381	PMID:9525963	Pig	UniProt-GOA	KB
GO:0000770	PMID:1520692	Pig	UniProt-GOA	TestSet
GO:0001077	PMID:20530484	Pig	UniProt-GOA	TestSet
GO:0001516	PMID:18006499	Pig	UniProt-GOA	TestSet
GO:0001525	PMID:11466388	Pig	UniProt-GOA	KB
GO:0001616	PMID:8688086	Pig	UniProt-GOA	KB
GO:0001707	PMID:8133057	Pig	UniProt-GOA	KB
GO:0001730	PMID:20844035	Pig	UniProt-GOA	KB
GO:0001764	PMID:15152034	Pig	UniProt-GOA	KB
GO:0001809	PMID:15579591	Pig	UniProt-GOA	KB
GO:0001837	PMID:1333192	Pig	UniProt-GOA	KB
GO:0001934	PMID:8702683	Pig	UniProt-GOA	KB
GO:0002446	PMID:16005851	Pig	UniProt-GOA	KB
GO:0003677	PMID:10195693	Pig	UniProt-GOA	TestSet
GO:0003677	PMID:11275566	Pig	UniProt-GOA	KB
GO:0003677	PMID:16239304	Pig	UniProt-GOA	KB
GO:0003774	PMID:10519557	Pig	UniProt-GOA	KB
GO:0003779	PMID:15698842	Pig	UniProt-GOA	KB
GO:0003836	PMID:19820709	Pig	UniProt-GOA	TestSet
GO:0003867	PMID:11561735	Pig	UniProt-GOA	KB
GO:0003867	PMID:648527	Pig	UniProt-GOA	TestSet
GO:0003884	PMID:2572224	Pig	UniProt-GOA	KB
GO:0004040	PMID:2567721	Pig	UniProt-GOA	KB
GO:0004052	PMID:8305485	Pig	UniProt-GOA	KB
GO:0004081	PMID:11738085	Pig	UniProt-GOA	KB
GO:0004089	PMID:9878252	Pig	UniProt-GOA	KB
GO:0004128	PMID:3967486	Pig	UniProt-GOA	KB
GO:0004140	PMID:11994049	Pig	UniProt-GOA	KB
GO:0004174	PMID:9334218	Pig	UniProt-GOA	KB
GO:0004175	PMID:9182559	Pig	UniProt-GOA	KB
GO:0004197	PMID:9065484	Pig	UniProt-GOA	KB
GO:0004222	PMID:9034191	Pig	UniProt-GOA	KB
GO:0004447	PMID:16316988	Pig	UniProt-GOA	KB
GO:0004449	PMID:2252888	Pig	UniProt-GOA	TestSet
GO:0004449	PMID:2605193	Pig	UniProt-GOA	KB
GO:0004475	PMID:11082198	Pig	UniProt-GOA	KB
GO:0004499	PMID:15144220	Pig	UniProt-GOA	KB
GO:0004595	PMID:11994049	Pig	UniProt-GOA	KB
GO:0004623	PMID:1918029	Pig	UniProt-GOA	KB
GO:0004631	PMID:8663599	Pig	UniProt-GOA	KB
GO:0004713	PMID:19633431	Pig	UniProt-GOA	KB
GO:0004930	PMID:8688086	Pig	UniProt-GOA	KB
GO:0004938	PMID:1354394	Pig	UniProt-GOA	KB
GO:0004948	PMID:7961748	Pig	UniProt-GOA	KB
GO:0005024	PMID:1333192	Pig	UniProt-GOA	KB
GO:0005102	PMID:11830583	Pig	UniProt-GOA	KB
GO:0005102	PMID:1918029	Pig	UniProt-GOA	KB
GO:0005102	PMID:7925459	Pig	UniProt-GOA	KB
GO:0005114	PMID:8294451	Pig	UniProt-GOA	KB
GO:0005125	PMID:10843730	Pig	UniProt-GOA	TestSet
GO:0005160	PMID:1333192	Pig	UniProt-GOA	KB
GO:0005179	PMID:9603988	Pig	UniProt-GOA	KB
GO:0005184	PMID:15374756	Pig	UniProt-GOA	KB
GO:0005488	PMID:21147258	Pig	UniProt-GOA	KB
GO:0005506	PMID:8305485	Pig	UniProt-GOA	KB
GO:0005509	PMID:7961855	Pig	UniProt-GOA	KB
GO:0005515	PMID:12072504	Pig	UniProt-GOA	KB
GO:0005515	PMID:12507995	Pig	UniProt-GOA	KB
GO:0005515	PMID:15698842	Pig	UniProt-GOA	KB
GO:0005515	PMID:15955892	Pig	UniProt-GOA	KB
GO:0005515	PMID:15989954	Pig	UniProt-GOA	KB
GO:0005515	PMID:16321984	Pig	UniProt-GOA	KB
GO:0005515	PMID:16530041	Pig	UniProt-GOA	KB
GO:0005515	PMID:17626015	Pig	UniProt-GOA	KB
GO:0005515	PMID:19920116	Pig	UniProt-GOA	KB
GO:0005515	PMID:20528919	Pig	UniProt-GOA	KB
GO:0005515	PMID:21525035	Pig	UniProt-GOA	KB
GO:0005515	PMID:8144514	Pig	UniProt-GOA	KB
GO:0005515	PMID:8242742	Pig	UniProt-GOA	KB
GO:0005515	PMID:8702683	Pig	UniProt-GOA	KB
GO:0005515	PMID:9872992	Pig	UniProt-GOA	TestSet
GO:0005516	PMID:10519557	Pig	UniProt-GOA	KB
GO:0005516	PMID:15037754	Pig	UniProt-GOA	TestSet
GO:0005539	PMID:1333192	Pig	UniProt-GOA	KB
GO:0005539	PMID:8294451	Pig	UniProt-GOA	KB
GO:0005550	PMID:1520692	Pig	UniProt-GOA	TestSet
GO:0005576	PMID:3023087	Pig	UniProt-GOA	KB
GO:0005615	PMID:11139399	Pig	UniProt-GOA	KB
GO:0005615	PMID:17595255	Pig	UniProt-GOA	KB
GO:0005615	PMID:21147258	Pig	UniProt-GOA	KB
GO:0005615	PMID:22261194	Pig	UniProt-GOA	KB
GO:0005634	PMID:10195693	Pig	UniProt-GOA	TestSet
GO:0005634	PMID:11711431	Pig	UniProt-GOA	KB
GO:0005634	PMID:15242332	Pig	UniProt-GOA	KB
GO:0005634	PMID:1627265	Pig	UniProt-GOA	KB
GO:0005634	PMID:18977535	Pig	UniProt-GOA	KB
GO:0005634	PMID:21123961	Pig	UniProt-GOA	KB
GO:0005635	PMID:14656723	Pig	UniProt-GOA	KB
GO:0005637	PMID:14656723	Pig	UniProt-GOA	KB
GO:0005737	PMID:12507995	Pig	UniProt-GOA	KB
GO:0005737	PMID:12857860	Pig	UniProt-GOA	TestSet
GO:0005737	PMID:15698842	Pig	UniProt-GOA	KB
GO:0005737	PMID:17026959	Pig	UniProt-GOA	KB
GO:0005737	PMID:18006499	Pig	UniProt-GOA	TestSet
GO:0005737	PMID:20844035	Pig	UniProt-GOA	KB
GO:0005739	PMID:10423253	Pig	UniProt-GOA	TestSet
GO:0005739	PMID:1332770	Pig	UniProt-GOA	KB
GO:0005739	PMID:15242332	Pig	UniProt-GOA	KB
GO:0005739	PMID:1991113	Pig	UniProt-GOA	KB
GO:0005739	PMID:20869947	Pig	UniProt-GOA	KB
GO:0005739	PMID:2252888	Pig	UniProt-GOA	TestSet
GO:0005739	PMID:2605193	Pig	UniProt-GOA	KB
GO:0005739	PMID:4052375	Pig	UniProt-GOA	TestSet
GO:0005739	PMID:8100559	Pig	UniProt-GOA	KB
GO:0005739	PMID:9182559	Pig	UniProt-GOA	KB
GO:0005743	PMID:17480203	Pig	UniProt-GOA	TestSet
GO:0005749	PMID:15989954	Pig	UniProt-GOA	KB
GO:0005749	PMID:17480203	Pig	UniProt-GOA	TestSet
GO:0005759	PMID:6470007	Pig	UniProt-GOA	TestSet
GO:0005783	PMID:18006499	Pig	UniProt-GOA	TestSet
GO:0005789	PMID:17615681	Pig	UniProt-GOA	KB
GO:0005829	PMID:12383260	Pig	UniProt-GOA	KB
GO:0005829	PMID:18006499	Pig	UniProt-GOA	TestSet
GO:0005829	PMID:3023087	Pig	UniProt-GOA	KB
GO:0005829	PMID:3312200	Pig	UniProt-GOA	TestSet
GO:0005829	PMID:8565962	Pig	UniProt-GOA	TestSet
GO:0005829	PMID:9182559	Pig	UniProt-GOA	KB
GO:0005876	PMID:15123714	Pig	UniProt-GOA	KB
GO:0005886	PMID:11139399	Pig	UniProt-GOA	KB
GO:0005886	PMID:11988094	Pig	UniProt-GOA	KB
GO:0005886	PMID:17615681	Pig	UniProt-GOA	KB
GO:0005886	PMID:7592795	Pig	UniProt-GOA	KB
GO:0005886	PMID:8144586	Pig	UniProt-GOA	KB
GO:0005887	PMID:2174879	Pig	UniProt-GOA	KB
GO:0005887	PMID:7961748	Pig	UniProt-GOA	KB
GO:0005901	PMID:15703204	Pig	UniProt-GOA	KB
GO:0005901	PMID:17026959	Pig	UniProt-GOA	KB
GO:0005905	PMID:12857860	Pig	UniProt-GOA	TestSet
GO:0005938	PMID:12857860	Pig	UniProt-GOA	TestSet
GO:0005944	PMID:12507995	Pig	UniProt-GOA	KB
GO:0005954	PMID:11264466	Pig	UniProt-GOA	KB
GO:0006054	PMID:19820709	Pig	UniProt-GOA	TestSet
GO:0006082	PMID:15144220	Pig	UniProt-GOA	KB
GO:0006099	PMID:2252888	Pig	UniProt-GOA	TestSet
GO:0006102	PMID:2605193	Pig	UniProt-GOA	KB
GO:0006164	PMID:20844035	Pig	UniProt-GOA	KB
GO:0006200	PMID:16953301	Pig	UniProt-GOA	KB
GO:0006265	PMID:11275566	Pig	UniProt-GOA	KB
GO:0006351	PMID:15520228	Pig	UniProt-GOA	KB
GO:0006355	PMID:10195693	Pig	UniProt-GOA	TestSet
GO:0006361	PMID:9582279	Pig	UniProt-GOA	KB
GO:0006363	PMID:9582279	Pig	UniProt-GOA	KB
GO:0006468	PMID:11877457	Pig	UniProt-GOA	KB
GO:0006487	PMID:19820709	Pig	UniProt-GOA	TestSet
GO:0006507	PMID:17615681	Pig	UniProt-GOA	KB
GO:0006508	PMID:9065484	Pig	UniProt-GOA	KB
GO:0006509	PMID:9034191	Pig	UniProt-GOA	KB
GO:0006633	PMID:1918029	Pig	UniProt-GOA	KB
GO:0006695	PMID:8663599	Pig	UniProt-GOA	KB
GO:0006886	PMID:12857860	Pig	UniProt-GOA	TestSet
GO:0006887	PMID:11168356	Pig	UniProt-GOA	KB
GO:0006897	PMID:12857860	Pig	UniProt-GOA	TestSet
GO:0006906	PMID:12743374	Pig	UniProt-GOA	KB
GO:0006915	PMID:10452553	Pig	UniProt-GOA	KB
GO:0006936	PMID:16953301	Pig	UniProt-GOA	KB
GO:0006953	PMID:10712621	Pig	UniProt-GOA	KB
GO:0006955	PMID:1333192	Pig	UniProt-GOA	KB
GO:0007128	PMID:19633431	Pig	UniProt-GOA	KB
GO:0007128	PMID:21123961	Pig	UniProt-GOA	KB
GO:0007143	PMID:19633431	Pig	UniProt-GOA	KB
GO:0007143	PMID:21123961	Pig	UniProt-GOA	KB
GO:0007165	PMID:1333192	Pig	UniProt-GOA	KB
GO:0007179	PMID:1333192	Pig	UniProt-GOA	KB
GO:0007179	PMID:8294451	Pig	UniProt-GOA	KB
GO:0007186	PMID:12507995	Pig	UniProt-GOA	KB
GO:0007186	PMID:8688086	Pig	UniProt-GOA	KB
GO:0007194	PMID:1354394	Pig	UniProt-GOA	KB
GO:0007202	PMID:7961748	Pig	UniProt-GOA	KB
GO:0007339	PMID:22472438	Pig	UniProt-GOA	KB
GO:0007339	PMID:7592795	Pig	UniProt-GOA	KB
GO:0007409	PMID:15152034	Pig	UniProt-GOA	KB
GO:0007518	PMID:12486129	Pig	UniProt-GOA	TestSet
GO:0007519	PMID:14762206	Pig	UniProt-GOA	KB
GO:0008144	PMID:12782300	Pig	UniProt-GOA	KB
GO:0008144	PMID:8144586	Pig	UniProt-GOA	KB
GO:0008152	PMID:10519557	Pig	UniProt-GOA	KB
GO:0008152	PMID:11738085	Pig	UniProt-GOA	KB
GO:0008152	PMID:16953301	Pig	UniProt-GOA	KB
GO:0008201	PMID:1333192	Pig	UniProt-GOA	KB
GO:0008260	PMID:17718512	Pig	UniProt-GOA	KB
GO:0008260	PMID:20977214	Pig	UniProt-GOA	KB
GO:0008270	PMID:7961855	Pig	UniProt-GOA	KB
GO:0008284	PMID:10843730	Pig	UniProt-GOA	TestSet
GO:0008286	PMID:18293098	Pig	UniProt-GOA	KB
GO:0008289	PMID:15287756	Pig	UniProt-GOA	KB
GO:0008301	PMID:11275566	Pig	UniProt-GOA	KB
GO:0008307	PMID:16953301	Pig	UniProt-GOA	KB
GO:0008625	PMID:11429161	Pig	UniProt-GOA	TestSet
GO:0008747	PMID:11737202	Pig	UniProt-GOA	TestSet
GO:0008969	PMID:12383260	Pig	UniProt-GOA	KB
GO:0009055	PMID:1332770	Pig	UniProt-GOA	KB
GO:0009404	PMID:15144220	Pig	UniProt-GOA	KB
GO:0009450	PMID:11561735	Pig	UniProt-GOA	KB
GO:0009615	PMID:18977535	Pig	UniProt-GOA	KB
GO:0009755	PMID:8688086	Pig	UniProt-GOA	KB
GO:0009897	PMID:1333192	Pig	UniProt-GOA	KB
GO:0009986	PMID:15100314	Pig	UniProt-GOA	TestSet
GO:0009986	PMID:1918029	Pig	UniProt-GOA	KB
GO:0009986	PMID:8688086	Pig	UniProt-GOA	KB
GO:0009992	PMID:11716759	Pig	UniProt-GOA	KB
GO:0010181	PMID:9860876	Pig	UniProt-GOA	KB
GO:0010524	PMID:15528384	Pig	UniProt-GOA	KB
GO:0010579	PMID:9603988	Pig	UniProt-GOA	KB
GO:0010952	PMID:15100314	Pig	UniProt-GOA	TestSet
GO:0014065	PMID:12507995	Pig	UniProt-GOA	KB
GO:0015026	PMID:1333192	Pig	UniProt-GOA	KB
GO:0015630	PMID:15123714	Pig	UniProt-GOA	KB
GO:0015631	PMID:16004966	Pig	UniProt-GOA	KB
GO:0015758	PMID:1918029	Pig	UniProt-GOA	KB
GO:0015937	PMID:0015937	Pig	UniProt-GOA	KB
GO:0016020	PMID:12507995	Pig	UniProt-GOA	KB
GO:0016020	PMID:17050691	Pig	UniProt-GOA	KB
GO:0016021	PMID:11916258	Pig	UniProt-GOA	KB
GO:0016021	PMID:1333192	Pig	UniProt-GOA	KB
GO:0016049	PMID:1333192	Pig	UniProt-GOA	KB
GO:0016234	PMID:11716759	Pig	UniProt-GOA	KB
GO:0016491	PMID:10423253	Pig	UniProt-GOA	TestSet
GO:0016504	PMID:15100314	Pig	UniProt-GOA	TestSet
GO:0016520	PMID:8688086	Pig	UniProt-GOA	KB
GO:0016521	PMID:9603988	Pig	UniProt-GOA	KB
GO:0016616	PMID:18006499	Pig	UniProt-GOA	TestSet
GO:0016701	PMID:11716759	Pig	UniProt-GOA	KB
GO:0016757	PMID:10902914	Pig	UniProt-GOA	KB
GO:0017089	PMID:15287756	Pig	UniProt-GOA	KB
GO:0017113	PMID:8373446	Pig	UniProt-GOA	KB
GO:0017113	PMID:9860876	Pig	UniProt-GOA	KB
GO:0017123	PMID:19520869	Pig	UniProt-GOA	KB
GO:0018108	PMID:19633431	Pig	UniProt-GOA	KB
GO:0019310	PMID:11716759	Pig	UniProt-GOA	KB
GO:0019369	PMID:8305485	Pig	UniProt-GOA	KB
GO:0019370	PMID:16005851	Pig	UniProt-GOA	KB
GO:0019372	PMID:8305485	Pig	UniProt-GOA	KB
GO:0020037	PMID:15989954	Pig	UniProt-GOA	KB
GO:0022900	PMID:1332770	Pig	UniProt-GOA	KB
GO:0030048	PMID:10519557	Pig	UniProt-GOA	KB
GO:0030049	PMID:16953301	Pig	UniProt-GOA	KB
GO:0030136	PMID:11877457	Pig	UniProt-GOA	KB
GO:0030139	PMID:12857860	Pig	UniProt-GOA	TestSet
GO:0030141	PMID:11168356	Pig	UniProt-GOA	KB
GO:0030141	PMID:6514132	Pig	UniProt-GOA	KB
GO:0030163	PMID:11673859	Pig	UniProt-GOA	KB
GO:0030170	PMID:6470007	Pig	UniProt-GOA	TestSet
GO:0030335	PMID:12138094	Pig	UniProt-GOA	KB
GO:0030374	PMID:16239304	Pig	UniProt-GOA	KB
GO:0030424	PMID:15152034	Pig	UniProt-GOA	KB
GO:0030509	PMID:1333192	Pig	UniProt-GOA	KB
GO:0030593	PMID:16005851	Pig	UniProt-GOA	KB
GO:0030593	PMID:8133057	Pig	UniProt-GOA	KB
GO:0030818	PMID:12529373	Pig	UniProt-GOA	KB
GO:0030898	PMID:16953301	Pig	UniProt-GOA	KB
GO:0031012	PMID:1333192	Pig	UniProt-GOA	KB
GO:0031012	PMID:22261194	Pig	UniProt-GOA	KB
GO:0031234	PMID:15569306	Pig	UniProt-GOA	TestSet
GO:0031432	PMID:15698842	Pig	UniProt-GOA	KB
GO:0031683	PMID:15611065	Pig	UniProt-GOA	KB
GO:0031692	PMID:12529373	Pig	UniProt-GOA	KB
GO:0031748	PMID:15569306	Pig	UniProt-GOA	TestSet
GO:0031941	PMID:10519557	Pig	UniProt-GOA	KB
GO:0031941	PMID:12857860	Pig	UniProt-GOA	TestSet
GO:0031954	PMID:3518947	Pig	UniProt-GOA	TestSet
GO:0032052	PMID:17434532	Pig	UniProt-GOA	TestSet
GO:0032144	PMID:6470007	Pig	UniProt-GOA	TestSet
GO:0032145	PMID:6470007	Pig	UniProt-GOA	TestSet
GO:0032354	PMID:1333192	Pig	UniProt-GOA	KB
GO:0032391	PMID:21159800	Pig	UniProt-GOA	KB
GO:0032496	PMID:10678911	Pig	UniProt-GOA	KB
GO:0032526	PMID:16239304	Pig	UniProt-GOA	KB
GO:0032612	PMID:15528384	Pig	UniProt-GOA	KB
GO:0032637	PMID:15528384	Pig	UniProt-GOA	KB
GO:0032841	PMID:796748	Pig	UniProt-GOA	KB
GO:0032859	PMID:19520869	Pig	UniProt-GOA	KB
GO:0032869	PMID:17615681	Pig	UniProt-GOA	KB
GO:0032869	PMID:1918029	Pig	UniProt-GOA	KB
GO:0032880	PMID:9603988	Pig	UniProt-GOA	KB
GO:0033391	PMID:10781947	Pig	UniProt-GOA	KB
GO:0034097	PMID:10712621	Pig	UniProt-GOA	KB
GO:0034235	PMID:11139399	Pig	UniProt-GOA	KB
GO:0034235	PMID:11988094	Pig	UniProt-GOA	KB
GO:0034713	PMID:8294451	Pig	UniProt-GOA	KB
GO:0035556	PMID:1333192	Pig	UniProt-GOA	KB
GO:0035556	PMID:15528384	Pig	UniProt-GOA	KB
GO:0035971	PMID:12383260	Pig	UniProt-GOA	KB
GO:0040018	PMID:8688086	Pig	UniProt-GOA	KB
GO:0042095	PMID:10843730	Pig	UniProt-GOA	TestSet
GO:0042104	PMID:8766574	Pig	UniProt-GOA	KB
GO:0042134	PMID:9582279	Pig	UniProt-GOA	KB
GO:0042135	PMID:11561735	Pig	UniProt-GOA	KB
GO:0042493	PMID:8144586	Pig	UniProt-GOA	KB
GO:0042523	PMID:8702683	Pig	UniProt-GOA	KB
GO:0042755	PMID:15374756	Pig	UniProt-GOA	KB
GO:0042802	PMID:11852235	Pig	UniProt-GOA	KB
GO:0042802	PMID:23416304	Pig	UniProt-GOA	TestSet
GO:0042803	PMID:11988088	Pig	UniProt-GOA	KB
GO:0042803	PMID:12463743	Pig	UniProt-GOA	KB
GO:0042803	PMID:15388917	Pig	UniProt-GOA	KB
GO:0042803	PMID:17718512	Pig	UniProt-GOA	KB
GO:0042803	PMID:20606260	Pig	UniProt-GOA	TestSet
GO:0042803	PMID:20977214	Pig	UniProt-GOA	KB
GO:0042803	PMID:648527	Pig	UniProt-GOA	TestSet
GO:0042803	PMID:8373446	Pig	UniProt-GOA	KB
GO:0042806	PMID:3162367	Pig	UniProt-GOA	KB
GO:0043159	PMID:8144514	Pig	UniProt-GOA	KB
GO:0043209	PMID:18006499	Pig	UniProt-GOA	TestSet
GO:0043234	PMID:7521127	Pig	UniProt-GOA	KB
GO:0043268	PMID:1354394	Pig	UniProt-GOA	KB
GO:0043406	PMID:12507995	Pig	UniProt-GOA	KB
GO:0043415	PMID:17028574	Pig	UniProt-GOA	KB
GO:0043531	PMID:10519557	Pig	UniProt-GOA	KB
GO:0043551	PMID:15611065	Pig	UniProt-GOA	KB
GO:0043651	PMID:8305485	Pig	UniProt-GOA	KB
GO:0043783	PMID:4052375	Pig	UniProt-GOA	TestSet
GO:0044548	PMID:23091277	Pig	UniProt-GOA	KB
GO:0045071	PMID:20844035	Pig	UniProt-GOA	KB
GO:0045333	PMID:20869947	Pig	UniProt-GOA	KB
GO:0045445	PMID:12037571	Pig	UniProt-GOA	KB
GO:0045599	PMID:18293098	Pig	UniProt-GOA	KB
GO:0045732	PMID:9603988	Pig	UniProt-GOA	KB
GO:0045740	PMID:1918029	Pig	UniProt-GOA	KB
GO:0045740	PMID:7513704	Pig	UniProt-GOA	KB
GO:0045762	PMID:7961748	Pig	UniProt-GOA	KB
GO:0045893	PMID:10195693	Pig	UniProt-GOA	TestSet
GO:0045927	PMID:10601973	Pig	UniProt-GOA	KB
GO:0045944	PMID:12486129	Pig	UniProt-GOA	TestSet
GO:0045944	PMID:15528384	Pig	UniProt-GOA	KB
GO:0045944	PMID:16239304	Pig	UniProt-GOA	KB
GO:0045944	PMID:20530484	Pig	UniProt-GOA	TestSet
GO:0046628	PMID:7513704	Pig	UniProt-GOA	KB
GO:0046677	PMID:7626074	Pig	UniProt-GOA	KB
GO:0046836	PMID:15287756	Pig	UniProt-GOA	KB
GO:0046935	PMID:15611065	Pig	UniProt-GOA	KB
GO:0046982	PMID:12529373	Pig	UniProt-GOA	KB
GO:0047017	PMID:18006499	Pig	UniProt-GOA	TestSet
GO:0048016	PMID:11716759	Pig	UniProt-GOA	KB
GO:0048039	PMID:15989954	Pig	UniProt-GOA	KB
GO:0048039	PMID:17050691	Pig	UniProt-GOA	KB
GO:0048146	PMID:1918029	Pig	UniProt-GOA	KB
GO:0048240	PMID:15955892	Pig	UniProt-GOA	KB
GO:0048278	PMID:12743374	Pig	UniProt-GOA	KB
GO:0048471	PMID:12857860	Pig	UniProt-GOA	TestSet
GO:0048471	PMID:15698842	Pig	UniProt-GOA	KB
GO:0048471	PMID:18081315	Pig	UniProt-GOA	KB
GO:0050431	PMID:1333192	Pig	UniProt-GOA	KB
GO:0050482	PMID:15528384	Pig	UniProt-GOA	KB
GO:0050660	PMID:11988088	Pig	UniProt-GOA	KB
GO:0050660	PMID:17050691	Pig	UniProt-GOA	KB
GO:0050660	PMID:7890048	Pig	UniProt-GOA	KB
GO:0050661	PMID:11988088	Pig	UniProt-GOA	KB
GO:0050661	PMID:8373446	Pig	UniProt-GOA	KB
GO:0050731	PMID:7782332	Pig	UniProt-GOA	KB
GO:0050731	PMID:8702683	Pig	UniProt-GOA	KB
GO:0050778	PMID:16005851	Pig	UniProt-GOA	KB
GO:0050778	PMID:8133057	Pig	UniProt-GOA	KB
GO:0050840	PMID:7592795	Pig	UniProt-GOA	KB
GO:0051015	PMID:10519557	Pig	UniProt-GOA	KB
GO:0051015	PMID:12857860	Pig	UniProt-GOA	TestSet
GO:0051092	PMID:15528384	Pig	UniProt-GOA	KB
GO:0051103	PMID:9600082	Pig	UniProt-GOA	KB
GO:0051146	PMID:17028574	Pig	UniProt-GOA	KB
GO:0051271	PMID:1333192	Pig	UniProt-GOA	KB
GO:0051379	PMID:2174879	Pig	UniProt-GOA	KB
GO:0051536	PMID:17050691	Pig	UniProt-GOA	KB
GO:0051536	PMID:4052375	Pig	UniProt-GOA	TestSet
GO:0051537	PMID:15989954	Pig	UniProt-GOA	KB
GO:0051538	PMID:15989954	Pig	UniProt-GOA	KB
GO:0051539	PMID:15989954	Pig	UniProt-GOA	KB
GO:0051539	PMID:18037314	Pig	UniProt-GOA	KB
GO:0051607	PMID:20844035	Pig	UniProt-GOA	KB
GO:0051861	PMID:15287756	Pig	UniProt-GOA	KB
GO:0051897	PMID:12507995	Pig	UniProt-GOA	KB
GO:0051926	PMID:1354394	Pig	UniProt-GOA	KB
GO:0052597	PMID:8144586	Pig	UniProt-GOA	KB
GO:0055114	PMID:10601291	Pig	UniProt-GOA	KB
GO:0055114	PMID:19056333	Pig	UniProt-GOA	TestSet
GO:0055114	PMID:2572224	Pig	UniProt-GOA	KB
GO:0055114	PMID:8144586	Pig	UniProt-GOA	KB
GO:0060161	PMID:15569306	Pig	UniProt-GOA	TestSet
GO:0060283	PMID:19633431	Pig	UniProt-GOA	KB
GO:0060283	PMID:21123961	Pig	UniProt-GOA	KB
GO:0060396	PMID:8702683	Pig	UniProt-GOA	KB
GO:0060468	PMID:22472438	Pig	UniProt-GOA	KB
GO:0060631	PMID:19633431	Pig	UniProt-GOA	KB
GO:0060631	PMID:21123961	Pig	UniProt-GOA	KB
GO:0061024	PMID:11716759	Pig	UniProt-GOA	KB
GO:0070123	PMID:1333192	Pig	UniProt-GOA	KB
GO:0070324	PMID:21147258	Pig	UniProt-GOA	KB
GO:0070836	PMID:12633858	Pig	UniProt-GOA	KB
GO:0070995	PMID:15144220	Pig	UniProt-GOA	KB
GO:0071277	PMID:11139399	Pig	UniProt-GOA	KB
GO:0071277	PMID:17615681	Pig	UniProt-GOA	KB
GO:0071732	PMID:11988094	Pig	UniProt-GOA	KB
GO:0071878	PMID:12529373	Pig	UniProt-GOA	KB
GO:0097503	PMID:19820709	Pig	UniProt-GOA	TestSet
GO:1901020	PMID:1354394	Pig	UniProt-GOA	KB
GO:2000369	PMID:11877457	Pig	UniProt-GOA	KB
GO:0000002	PMID:10593885	Mouse	MGI	KB
GO:0000002	PMID:12379849	Mouse	MGI	KB
GO:0000010	PMID:16262699	Mouse	MGI	KB
GO:0000012	PMID:16964241	Mouse	MGI	KB
GO:0000012	PMID:17914460	Mouse	MGI	KB
GO:0000012	PMID:17948061	Mouse	MGI	KB
GO:0000018	PMID:11031099	Mouse	MGI	KB
GO:0000027	PMID:15289434	Mouse	MGI	KB
GO:0000027	PMID:7332926	Mouse	MGI	KB
GO:0000028	PMID:7332926	Mouse	MGI	KB
GO:0000030	PMID:11983712	Mouse	MGI	KB
GO:0000038	PMID:10653000	Mouse	MGI	KB
GO:0000038	PMID:10954726	Mouse	MGI	KB
GO:0000038	PMID:11567032	Mouse	MGI	KB
GO:0000038	PMID:12048192	Mouse	MGI	TestSet
GO:0000038	PMID:15653672	Mouse	MGI	TestSet
GO:0000038	PMID:16484321	Mouse	MGI	KB
GO:0000038	PMID:16940157	Mouse	MGI	KB
GO:0000038	PMID:17401141	Mouse	MGI	KB
GO:0000038	PMID:17522045	Mouse	MGI	KB
GO:0000042	PMID:9695949	Mouse	MGI	KB
GO:0000045	PMID:11266458	Mouse	MGI	KB
GO:0000045	PMID:12665549	Mouse	MGI	KB
GO:0000045	PMID:15452145	Mouse	MGI	KB
GO:0000045	PMID:15755735	Mouse	MGI	KB
GO:0000045	PMID:19258318	Mouse	MGI	KB
GO:0000045	PMID:20723759	Mouse	MGI	KB
GO:0000045	PMID:21220506	Mouse	MGI	TestSet
GO:0000046	PMID:16714284	Mouse	MGI	KB
GO:0000049	PMID:10970870	Mouse	MGI	KB
GO:0000049	PMID:11265756	Mouse	MGI	KB
GO:0000049	PMID:12426392	Mouse	MGI	KB
GO:0000049	PMID:15317934	Mouse	MGI	KB
GO:0000049	PMID:16230358	Mouse	MGI	KB
GO:0000049	PMID:16508009	Mouse	MGI	TestSet
GO:0000049	PMID:19299493	Mouse	MGI	TestSet
GO:0000049	PMID:22992746	Mouse	MGI	TestSet
GO:0000050	PMID:17213233	Mouse	MGI	KB
GO:0000050	PMID:9862865	Mouse	MGI	KB
GO:0000052	PMID:17213233	Mouse	MGI	KB
GO:0000055	PMID:18809582	Mouse	MGI	KB
GO:0000056	PMID:18809582	Mouse	MGI	KB
GO:0000060	PMID:10065630	Mouse	MGI	KB
GO:0000060	PMID:10588736	Mouse	MGI	KB
GO:0000060	PMID:11799106	Mouse	MGI	KB
GO:0000060	PMID:12717444	Mouse	MGI	KB
GO:0000060	PMID:12897057	Mouse	MGI	KB
GO:0000060	PMID:15798203	Mouse	MGI	KB
GO:0000060	PMID:16461359	Mouse	MGI	KB
GO:0000060	PMID:9584195	Mouse	MGI	KB
GO:0000064	PMID:8385111	Mouse	MGI	KB
GO:0000070	PMID:10892650	Mouse	MGI	KB
GO:0000070	PMID:12764032	Mouse	MGI	KB
GO:0000070	PMID:12963707	Mouse	MGI	KB
GO:0000070	PMID:15479717	Mouse	MGI	TestSet
GO:0000070	PMID:15898111	Mouse	MGI	KB
GO:0000070	PMID:16533945	Mouse	MGI	KB
GO:0000075	PMID:21376736	Mouse	MGI	KB
GO:0000076	PMID:12192004	Mouse	MGI	KB
GO:0000077	PMID:10859164	Mouse	MGI	TestSet
GO:0000077	PMID:11058134	Mouse	MGI	KB
GO:0000077	PMID:11934988	Mouse	MGI	KB
GO:0000077	PMID:12529385	Mouse	MGI	KB
GO:0000077	PMID:12937170	Mouse	MGI	KB
GO:0000077	PMID:17141802	Mouse	MGI	KB
GO:0000079	PMID:10767298	Mouse	MGI	KB
GO:0000079	PMID:11981756	Mouse	MGI	KB
GO:0000079	PMID:7651726	Mouse	MGI	KB
GO:0000080	PMID:22164254	Mouse	MGI	KB
GO:0000082	PMID:10469660	Mouse	MGI	KB
GO:0000082	PMID:10790373	Mouse	MGI	TestSet
GO:0000082	PMID:10856218	Mouse	MGI	KB
GO:0000082	PMID:10873625	Mouse	MGI	KB
GO:0000082	PMID:11162633	Mouse	MGI	KB
GO:0000082	PMID:11459829	Mouse	MGI	TestSet
GO:0000082	PMID:11687586	Mouse	MGI	TestSet
GO:0000082	PMID:12660151	Mouse	MGI	KB
GO:0000082	PMID:12957148	Mouse	MGI	KB
GO:0000082	PMID:12970171	Mouse	MGI	KB
GO:0000082	PMID:15343267	Mouse	MGI	KB
GO:0000082	PMID:15469968	Mouse	MGI	KB
GO:0000082	PMID:15831459	Mouse	MGI	KB
GO:0000082	PMID:16176978	Mouse	MGI	KB
GO:0000082	PMID:18604197	Mouse	MGI	KB
GO:0000082	PMID:22735451	Mouse	MGI	KB
GO:0000082	PMID:8534916	Mouse	MGI	KB
GO:0000082	PMID:9553039	Mouse	MGI	KB
GO:0000082	PMID:9770487	Mouse	MGI	TestSet
GO:0000083	PMID:11004506	Mouse	MGI	KB
GO:0000083	PMID:15574595	Mouse	MGI	KB
GO:0000086	PMID:10859164	Mouse	MGI	TestSet
GO:0000086	PMID:11809801	Mouse	MGI	KB
GO:0000086	PMID:17725492	Mouse	MGI	KB
GO:0000086	PMID:19028838	Mouse	MGI	TestSet
GO:0000086	PMID:19056892	Mouse	MGI	TestSet
GO:0000086	PMID:19103755	Mouse	MGI	KB
GO:0000086	PMID:22306998	Mouse	MGI	KB
GO:0000086	PMID:2469574	Mouse	MGI	KB
GO:0000096	PMID:1485534	Mouse	MGI	KB
GO:0000103	PMID:10559207	Mouse	MGI	KB
GO:0000103	PMID:9647753	Mouse	MGI	KB
GO:0000109	PMID:10644440	Mouse	MGI	KB
GO:0000109	PMID:3290851	Mouse	MGI	TestSet
GO:0000118	PMID:10444591	Mouse	MGI	KB
GO:0000118	PMID:11274056	Mouse	MGI	KB
GO:0000118	PMID:11278635	Mouse	MGI	KB
GO:0000118	PMID:11677242	Mouse	MGI	KB
GO:0000118	PMID:12242305	Mouse	MGI	KB
GO:0000118	PMID:12711221	Mouse	MGI	TestSet
GO:0000118	PMID:14645126	Mouse	MGI	KB
GO:0000118	PMID:15832170	Mouse	MGI	KB
GO:0000118	PMID:18255031	Mouse	MGI	KB
GO:0000118	PMID:9511770	Mouse	MGI	KB
GO:0000120	PMID:9050847	Mouse	MGI	KB
GO:0000122	PMID:10021336	Mouse	MGI	TestSet
GO:0000122	PMID:10077563	Mouse	MGI	KB
GO:0000122	PMID:10369680	Mouse	MGI	KB
GO:0000122	PMID:10373552	Mouse	MGI	KB
GO:0000122	PMID:10431247	Mouse	MGI	KB
GO:0000122	PMID:10490661	Mouse	MGI	KB
GO:0000122	PMID:10531011	Mouse	MGI	KB
GO:0000122	PMID:10564661	Mouse	MGI	KB
GO:0000122	PMID:10567552	Mouse	MGI	KB
GO:0000122	PMID:10640276	Mouse	MGI	TestSet
GO:0000122	PMID:10655586	Mouse	MGI	TestSet
GO:0000122	PMID:10673330	Mouse	MGI	KB
GO:0000122	PMID:10692439	Mouse	MGI	KB
GO:0000122	PMID:10706625	Mouse	MGI	KB
GO:0000122	PMID:10777215	Mouse	MGI	KB
GO:0000122	PMID:10804173	Mouse	MGI	KB
GO:0000122	PMID:10811619	Mouse	MGI	KB
GO:0000122	PMID:10816572	Mouse	MGI	KB
GO:0000122	PMID:10821863	Mouse	MGI	KB
GO:0000122	PMID:10825206	Mouse	MGI	KB
GO:0000122	PMID:10835421	Mouse	MGI	KB
GO:0000122	PMID:10859308	Mouse	MGI	KB
GO:0000122	PMID:10860982	Mouse	MGI	KB
GO:0000122	PMID:10976108	Mouse	MGI	KB
GO:0000122	PMID:11030619	Mouse	MGI	KB
GO:0000122	PMID:11071781	Mouse	MGI	KB
GO:0000122	PMID:11073954	Mouse	MGI	KB
GO:0000122	PMID:11115394	Mouse	MGI	KB
GO:0000122	PMID:11124112	Mouse	MGI	KB
GO:0000122	PMID:11230181	Mouse	MGI	KB
GO:0000122	PMID:11231009	Mouse	MGI	KB
GO:0000122	PMID:11238923	Mouse	MGI	KB
GO:0000122	PMID:11242117	Mouse	MGI	KB
GO:0000122	PMID:11260262	Mouse	MGI	KB
GO:0000122	PMID:11274056	Mouse	MGI	KB
GO:0000122	PMID:11287187	Mouse	MGI	KB
GO:0000122	PMID:11290297	Mouse	MGI	KB
GO:0000122	PMID:11328825	Mouse	MGI	KB
GO:0000122	PMID:11390640	Mouse	MGI	KB
GO:0000122	PMID:11390982	Mouse	MGI	KB
GO:0000122	PMID:11456449	Mouse	MGI	KB
GO:0000122	PMID:11544187	Mouse	MGI	KB
GO:0000122	PMID:11702949	Mouse	MGI	TestSet
GO:0000122	PMID:11711431	Mouse	MGI	KB
GO:0000122	PMID:11731474	Mouse	MGI	KB
GO:0000122	PMID:11749719	Mouse	MGI	KB
GO:0000122	PMID:11751639	Mouse	MGI	KB
GO:0000122	PMID:11792319	Mouse	MGI	KB
GO:0000122	PMID:11836251	Mouse	MGI	KB
GO:0000122	PMID:11875113	Mouse	MGI	KB
GO:0000122	PMID:12007404	Mouse	MGI	KB
GO:0000122	PMID:12023302	Mouse	MGI	TestSet
GO:0000122	PMID:12032823	Mouse	MGI	TestSet
GO:0000122	PMID:12042312	Mouse	MGI	KB
GO:0000122	PMID:12047746	Mouse	MGI	KB
GO:0000122	PMID:12097386	Mouse	MGI	KB
GO:0000122	PMID:12167161	Mouse	MGI	KB
GO:0000122	PMID:12175508	Mouse	MGI	KB
GO:0000122	PMID:12196193	Mouse	MGI	KB
GO:0000122	PMID:12200151	Mouse	MGI	KB
GO:0000122	PMID:12297045	Mouse	MGI	TestSet
GO:0000122	PMID:12359720	Mouse	MGI	KB
GO:0000122	PMID:12370310	Mouse	MGI	TestSet
GO:0000122	PMID:12376095	Mouse	MGI	TestSet
GO:0000122	PMID:12381721	Mouse	MGI	KB
GO:0000122	PMID:12397359	Mouse	MGI	TestSet
GO:0000122	PMID:12471260	Mouse	MGI	KB
GO:0000122	PMID:12498716	Mouse	MGI	KB
GO:0000122	PMID:12504854	Mouse	MGI	KB
GO:0000122	PMID:12588764	Mouse	MGI	KB
GO:0000122	PMID:12606418	Mouse	MGI	KB
GO:0000122	PMID:12617992	Mouse	MGI	KB
GO:0000122	PMID:12649481	Mouse	MGI	KB
GO:0000122	PMID:12776190	Mouse	MGI	TestSet
GO:0000122	PMID:12794108	Mouse	MGI	KB
GO:0000122	PMID:12799427	Mouse	MGI	KB
GO:0000122	PMID:12817026	Mouse	MGI	KB
GO:0000122	PMID:12832491	Mouse	MGI	TestSet
GO:0000122	PMID:12923059	Mouse	MGI	KB
GO:0000122	PMID:14500813	Mouse	MGI	KB
GO:0000122	PMID:14522971	Mouse	MGI	KB
GO:0000122	PMID:14585496	Mouse	MGI	KB
GO:0000122	PMID:14654692	Mouse	MGI	TestSet
GO:0000122	PMID:14671317	Mouse	MGI	KB
GO:0000122	PMID:14701734	Mouse	MGI	KB
GO:0000122	PMID:14701752	Mouse	MGI	KB
GO:0000122	PMID:14701881	Mouse	MGI	TestSet
GO:0000122	PMID:14702088	Mouse	MGI	KB
GO:0000122	PMID:14764602	Mouse	MGI	KB
GO:0000122	PMID:15042700	Mouse	MGI	TestSet
GO:0000122	PMID:15044367	Mouse	MGI	KB
GO:0000122	PMID:15047715	Mouse	MGI	TestSet
GO:0000122	PMID:15070898	Mouse	MGI	KB
GO:0000122	PMID:15147242	Mouse	MGI	KB
GO:0000122	PMID:15155786	Mouse	MGI	KB
GO:0000122	PMID:15169884	Mouse	MGI	KB
GO:0000122	PMID:15170214	Mouse	MGI	KB
GO:0000122	PMID:15192231	Mouse	MGI	KB
GO:0000122	PMID:15240705	Mouse	MGI	KB
GO:0000122	PMID:15258579	Mouse	MGI	KB
GO:0000122	PMID:15302918	Mouse	MGI	KB
GO:0000122	PMID:15356574	Mouse	MGI	KB
GO:0000122	PMID:15466159	Mouse	MGI	KB
GO:0000122	PMID:15467743	Mouse	MGI	KB
GO:0000122	PMID:15507530	Mouse	MGI	KB
GO:0000122	PMID:15511642	Mouse	MGI	KB
GO:0000122	PMID:15528197	Mouse	MGI	TestSet
GO:0000122	PMID:15537544	Mouse	MGI	TestSet
GO:0000122	PMID:15601857	Mouse	MGI	KB
GO:0000122	PMID:15611242	Mouse	MGI	KB
GO:0000122	PMID:15615774	Mouse	MGI	KB
GO:0000122	PMID:15634706	Mouse	MGI	KB
GO:0000122	PMID:15635607	Mouse	MGI	KB
GO:0000122	PMID:15655114	Mouse	MGI	KB
GO:0000122	PMID:15657445	Mouse	MGI	KB
GO:0000122	PMID:15659391	Mouse	MGI	KB
GO:0000122	PMID:15661756	Mouse	MGI	KB
GO:0000122	PMID:15662416	Mouse	MGI	KB
GO:0000122	PMID:15673614	Mouse	MGI	KB
GO:0000122	PMID:15677329	Mouse	MGI	KB
GO:0000122	PMID:15689355	Mouse	MGI	KB
GO:0000122	PMID:15701640	Mouse	MGI	KB
GO:0000122	PMID:15716349	Mouse	MGI	KB
GO:0000122	PMID:15728361	Mouse	MGI	KB
GO:0000122	PMID:15728386	Mouse	MGI	KB
GO:0000122	PMID:15729346	Mouse	MGI	KB
GO:0000122	PMID:15734736	Mouse	MGI	KB
GO:0000122	PMID:15769945	Mouse	MGI	KB
GO:0000122	PMID:15851481	Mouse	MGI	KB
GO:0000122	PMID:15870077	Mouse	MGI	KB
GO:0000122	PMID:15870295	Mouse	MGI	KB
GO:0000122	PMID:15890343	Mouse	MGI	KB
GO:0000122	PMID:15901664	Mouse	MGI	KB
GO:0000122	PMID:15902259	Mouse	MGI	TestSet
GO:0000122	PMID:15905411	Mouse	MGI	TestSet
GO:0000122	PMID:15919722	Mouse	MGI	KB
GO:0000122	PMID:15990875	Mouse	MGI	KB
GO:0000122	PMID:16002402	Mouse	MGI	KB
GO:0000122	PMID:16002694	Mouse	MGI	TestSet
GO:0000122	PMID:16007160	Mouse	MGI	KB
GO:0000122	PMID:16025100	Mouse	MGI	KB
GO:0000122	PMID:16030140	Mouse	MGI	KB
GO:0000122	PMID:16033766	Mouse	MGI	KB
GO:0000122	PMID:16040629	Mouse	MGI	KB
GO:0000122	PMID:16082385	Mouse	MGI	KB
GO:0000122	PMID:16099986	Mouse	MGI	KB
GO:0000122	PMID:16127449	Mouse	MGI	KB
GO:0000122	PMID:16166633	Mouse	MGI	TestSet
GO:0000122	PMID:16199866	Mouse	MGI	KB
GO:0000122	PMID:16230479	Mouse	MGI	KB
GO:0000122	PMID:16254146	Mouse	MGI	KB
GO:0000122	PMID:16269335	Mouse	MGI	KB
GO:0000122	PMID:16280321	Mouse	MGI	KB
GO:0000122	PMID:16286009	Mouse	MGI	KB
GO:0000122	PMID:16308329	Mouse	MGI	TestSet
GO:0000122	PMID:16314491	Mouse	MGI	KB
GO:0000122	PMID:16322236	Mouse	MGI	KB
GO:0000122	PMID:16322561	Mouse	MGI	KB
GO:0000122	PMID:16325584	Mouse	MGI	TestSet
GO:0000122	PMID:16380715	Mouse	MGI	KB
GO:0000122	PMID:16421255	Mouse	MGI	KB
GO:0000122	PMID:16428452	Mouse	MGI	KB
GO:0000122	PMID:16459298	Mouse	MGI	KB
GO:0000122	PMID:16462943	Mouse	MGI	KB
GO:0000122	PMID:16502419	Mouse	MGI	KB
GO:0000122	PMID:16539743	Mouse	MGI	KB
GO:0000122	PMID:16611981	Mouse	MGI	KB
GO:0000122	PMID:16615998	Mouse	MGI	KB
GO:0000122	PMID:16618805	Mouse	MGI	KB
GO:0000122	PMID:16618808	Mouse	MGI	KB
GO:0000122	PMID:16678101	Mouse	MGI	KB
GO:0000122	PMID:16687444	Mouse	MGI	KB
GO:0000122	PMID:16702404	Mouse	MGI	KB
GO:0000122	PMID:16707490	Mouse	MGI	KB
GO:0000122	PMID:16723356	Mouse	MGI	KB
GO:0000122	PMID:16751105	Mouse	MGI	KB
GO:0000122	PMID:16759287	Mouse	MGI	TestSet
GO:0000122	PMID:16764824	Mouse	MGI	KB
GO:0000122	PMID:16769892	Mouse	MGI	KB
GO:0000122	PMID:16801560	Mouse	MGI	KB
GO:0000122	PMID:16831897	Mouse	MGI	KB
GO:0000122	PMID:16862533	Mouse	MGI	KB
GO:0000122	PMID:16887828	Mouse	MGI	KB
GO:0000122	PMID:16904636	Mouse	MGI	KB
GO:0000122	PMID:16950124	Mouse	MGI	KB
GO:0000122	PMID:16982049	Mouse	MGI	KB
GO:0000122	PMID:16989802	Mouse	MGI	KB
GO:0000122	PMID:16990280	Mouse	MGI	KB
GO:0000122	PMID:17006542	Mouse	MGI	KB
GO:0000122	PMID:17028180	Mouse	MGI	KB
GO:0000122	PMID:17030628	Mouse	MGI	KB
GO:0000122	PMID:17049212	Mouse	MGI	KB
GO:0000122	PMID:17056599	Mouse	MGI	KB
GO:0000122	PMID:17074803	Mouse	MGI	KB
GO:0000122	PMID:17077320	Mouse	MGI	KB
GO:0000122	PMID:17125145	Mouse	MGI	KB
GO:0000122	PMID:17128274	Mouse	MGI	TestSet
GO:0000122	PMID:17130167	Mouse	MGI	KB
GO:0000122	PMID:17182846	Mouse	MGI	KB
GO:0000122	PMID:17220277	Mouse	MGI	KB
GO:0000122	PMID:17222338	Mouse	MGI	KB
GO:0000122	PMID:17239249	Mouse	MGI	KB
GO:0000122	PMID:17259303	Mouse	MGI	KB
GO:0000122	PMID:17283045	Mouse	MGI	KB
GO:0000122	PMID:17336904	Mouse	MGI	TestSet
GO:0000122	PMID:17336907	Mouse	MGI	KB
GO:0000122	PMID:17352693	Mouse	MGI	KB
GO:0000122	PMID:17360443	Mouse	MGI	KB
GO:0000122	PMID:17363903	Mouse	MGI	KB
GO:0000122	PMID:17392792	Mouse	MGI	KB
GO:0000122	PMID:17409236	Mouse	MGI	KB
GO:0000122	PMID:17428829	Mouse	MGI	KB
GO:0000122	PMID:17445768	Mouse	MGI	TestSet
GO:0000122	PMID:17481601	Mouse	MGI	KB
GO:0000122	PMID:17485447	Mouse	MGI	KB
GO:0000122	PMID:17505015	Mouse	MGI	TestSet
GO:0000122	PMID:1756725	Mouse	MGI	TestSet
GO:0000122	PMID:17568773	Mouse	MGI	KB
GO:0000122	PMID:17584735	Mouse	MGI	KB
GO:0000122	PMID:17636037	Mouse	MGI	KB
GO:0000122	PMID:17678855	Mouse	MGI	KB
GO:0000122	PMID:17681146	Mouse	MGI	KB
GO:0000122	PMID:17767906	Mouse	MGI	TestSet
GO:0000122	PMID:17873280	Mouse	MGI	KB
GO:0000122	PMID:17928865	Mouse	MGI	KB
GO:0000122	PMID:17940050	Mouse	MGI	KB
GO:0000122	PMID:17950246	Mouse	MGI	KB
GO:0000122	PMID:18077458	Mouse	MGI	KB
GO:0000122	PMID:18212064	Mouse	MGI	KB
GO:0000122	PMID:18223155	Mouse	MGI	KB
GO:0000122	PMID:18262495	Mouse	MGI	KB
GO:0000122	PMID:18267097	Mouse	MGI	KB
GO:0000122	PMID:18285513	Mouse	MGI	KB
GO:0000122	PMID:18347060	Mouse	MGI	KB
GO:0000122	PMID:18347093	Mouse	MGI	KB
GO:0000122	PMID:18367606	Mouse	MGI	TestSet
GO:0000122	PMID:18373498	Mouse	MGI	KB
GO:0000122	PMID:18421012	Mouse	MGI	TestSet
GO:0000122	PMID:18470945	Mouse	MGI	TestSet
GO:0000122	PMID:18480465	Mouse	MGI	KB
GO:0000122	PMID:18522874	Mouse	MGI	KB
GO:0000122	PMID:18549481	Mouse	MGI	KB
GO:0000122	PMID:18555775	Mouse	MGI	KB
GO:0000122	PMID:18579532	Mouse	MGI	KB
GO:0000122	PMID:18635606	Mouse	MGI	KB
GO:0000122	PMID:18644872	Mouse	MGI	KB
GO:0000122	PMID:18669658	Mouse	MGI	KB
GO:0000122	PMID:18694567	Mouse	MGI	TestSet
GO:0000122	PMID:18755693	Mouse	MGI	KB
GO:0000122	PMID:18778775	Mouse	MGI	KB
GO:0000122	PMID:18786357	Mouse	MGI	KB
GO:0000122	PMID:18792410	Mouse	MGI	KB
GO:0000122	PMID:18845144	Mouse	MGI	TestSet
GO:0000122	PMID:18849985	Mouse	MGI	KB
GO:0000122	PMID:18851954	Mouse	MGI	KB
GO:0000122	PMID:18945672	Mouse	MGI	KB
GO:0000122	PMID:18997793	Mouse	MGI	KB
GO:0000122	PMID:19023449	Mouse	MGI	KB
GO:0000122	PMID:19050759	Mouse	MGI	KB
GO:0000122	PMID:19056892	Mouse	MGI	TestSet
GO:0000122	PMID:19090621	Mouse	MGI	KB
GO:0000122	PMID:19109490	Mouse	MGI	KB
GO:0000122	PMID:19168674	Mouse	MGI	KB
GO:0000122	PMID:19217292	Mouse	MGI	KB
GO:0000122	PMID:19235719	Mouse	MGI	TestSet
GO:0000122	PMID:19251700	Mouse	MGI	KB
GO:0000122	PMID:19299558	Mouse	MGI	KB
GO:0000122	PMID:19303854	Mouse	MGI	KB
GO:0000122	PMID:19304890	Mouse	MGI	KB
GO:0000122	PMID:19345177	Mouse	MGI	KB
GO:0000122	PMID:19411634	Mouse	MGI	KB
GO:0000122	PMID:19470756	Mouse	MGI	KB
GO:0000122	PMID:19483677	Mouse	MGI	TestSet
GO:0000122	PMID:19497860	Mouse	MGI	KB
GO:0000122	PMID:19501046	Mouse	MGI	TestSet
GO:0000122	PMID:19506020	Mouse	MGI	KB
GO:0000122	PMID:19508861	Mouse	MGI	KB
GO:0000122	PMID:19515908	Mouse	MGI	TestSet
GO:0000122	PMID:19549527	Mouse	MGI	KB
GO:0000122	PMID:19561615	Mouse	MGI	KB
GO:0000122	PMID:19609448	Mouse	MGI	KB
GO:0000122	PMID:19623612	Mouse	MGI	TestSet
GO:0000122	PMID:19661464	Mouse	MGI	KB
GO:0000122	PMID:19706729	Mouse	MGI	KB
GO:0000122	PMID:19749791	Mouse	MGI	TestSet
GO:0000122	PMID:19759516	Mouse	MGI	KB
GO:0000122	PMID:19808959	Mouse	MGI	KB
GO:0000122	PMID:19850024	Mouse	MGI	KB
GO:0000122	PMID:19850934	Mouse	MGI	KB
GO:0000122	PMID:19877281	Mouse	MGI	TestSet
GO:0000122	PMID:19880879	Mouse	MGI	KB
GO:0000122	PMID:19955185	Mouse	MGI	KB
GO:0000122	PMID:2000388	Mouse	MGI	KB
GO:0000122	PMID:20004191	Mouse	MGI	KB
GO:0000122	PMID:20007774	Mouse	MGI	KB
GO:0000122	PMID:20010697	Mouse	MGI	KB
GO:0000122	PMID:20026326	Mouse	MGI	KB
GO:0000122	PMID:20026598	Mouse	MGI	KB
GO:0000122	PMID:20059953	Mouse	MGI	KB
GO:0000122	PMID:20122914	Mouse	MGI	KB
GO:0000122	PMID:20123967	Mouse	MGI	KB
GO:0000122	PMID:20124407	Mouse	MGI	KB
GO:0000122	PMID:20134481	Mouse	MGI	KB
GO:0000122	PMID:20160132	Mouse	MGI	KB
GO:0000122	PMID:20208556	Mouse	MGI	KB
GO:0000122	PMID:20224733	Mouse	MGI	KB
GO:0000122	PMID:20356838	Mouse	MGI	KB
GO:0000122	PMID:20368352	Mouse	MGI	TestSet
GO:0000122	PMID:20385772	Mouse	MGI	KB
GO:0000122	PMID:20410112	Mouse	MGI	KB
GO:0000122	PMID:20417598	Mouse	MGI	KB
GO:0000122	PMID:20431123	Mouse	MGI	KB
GO:0000122	PMID:20463215	Mouse	MGI	KB
GO:0000122	PMID:20463238	Mouse	MGI	KB
GO:0000122	PMID:20547752	Mouse	MGI	KB
GO:0000122	PMID:20610818	Mouse	MGI	KB
GO:0000122	PMID:20616082	Mouse	MGI	TestSet
GO:0000122	PMID:20628571	Mouse	MGI	KB
GO:0000122	PMID:20713518	Mouse	MGI	KB
GO:0000122	PMID:20805985	Mouse	MGI	KB
GO:0000122	PMID:20843790	Mouse	MGI	KB
GO:0000122	PMID:20869363	Mouse	MGI	KB
GO:0000122	PMID:20890042	Mouse	MGI	KB
GO:0000122	PMID:20951351	Mouse	MGI	KB
GO:0000122	PMID:20956546	Mouse	MGI	KB
GO:0000122	PMID:20960543	Mouse	MGI	KB
GO:0000122	PMID:20978343	Mouse	MGI	KB
GO:0000122	PMID:21029862	Mouse	MGI	TestSet*
GO:0000122	PMID:21040746	Mouse	MGI	KB
GO:0000122	PMID:21059868	Mouse	MGI	KB
GO:0000122	PMID:21093383	Mouse	MGI	KB
GO:0000122	PMID:21127075	Mouse	MGI	KB
GO:0000122	PMID:21155902	Mouse	MGI	KB
GO:0000122	PMID:21177346	Mouse	MGI	KB
GO:0000122	PMID:21187453	Mouse	MGI	KB
GO:0000122	PMID:21209915	Mouse	MGI	KB
GO:0000122	PMID:21220025	Mouse	MGI	TestSet
GO:0000122	PMID:21234744	Mouse	MGI	KB
GO:0000122	PMID:21259317	Mouse	MGI	TestSet
GO:0000122	PMID:21262216	Mouse	MGI	KB
GO:0000122	PMID:21281623	Mouse	MGI	KB
GO:0000122	PMID:21290414	Mouse	MGI	TestSet
GO:0000122	PMID:21311046	Mouse	MGI	KB
GO:0000122	PMID:21320481	Mouse	MGI	KB
GO:0000122	PMID:21447550	Mouse	MGI	TestSet
GO:0000122	PMID:21489993	Mouse	MGI	TestSet
GO:0000122	PMID:21689636	Mouse	MGI	TestSet
GO:0000122	PMID:21750544	Mouse	MGI	KB
GO:0000122	PMID:21757002	Mouse	MGI	TestSet
GO:0000122	PMID:21757499	Mouse	MGI	KB
GO:0000122	PMID:21784977	Mouse	MGI	KB
GO:0000122	PMID:21829553	Mouse	MGI	KB
GO:0000122	PMID:21937600	Mouse	MGI	KB
GO:0000122	PMID:22001906	Mouse	MGI	KB
GO:0000122	PMID:22019888	Mouse	MGI	TestSet
GO:0000122	PMID:22079090	Mouse	MGI	KB
GO:0000122	PMID:22095711	Mouse	MGI	KB
GO:0000122	PMID:22110054	Mouse	MGI	KB
GO:0000122	PMID:22133874	Mouse	MGI	KB
GO:0000122	PMID:22164283	Mouse	MGI	KB
GO:0000122	PMID:22180533	Mouse	MGI	KB
GO:0000122	PMID:22516201	Mouse	MGI	KB
GO:0000122	PMID:22570500	Mouse	MGI	TestSet
GO:0000122	PMID:22730381	Mouse	MGI	KB
GO:0000122	PMID:22764048	Mouse	MGI	KB
GO:0000122	PMID:22801370	Mouse	MGI	KB
GO:0000122	PMID:23001182	Mouse	MGI	KB
GO:0000122	PMID:23046516	Mouse	MGI	KB
GO:0000122	PMID:23064264	Mouse	MGI	KB
GO:0000122	PMID:23064266	Mouse	MGI	KB
GO:0000122	PMID:23104054	Mouse	MGI	KB
GO:0000122	PMID:23129809	Mouse	MGI	KB
GO:0000122	PMID:23154982	Mouse	MGI	TestSet
GO:0000122	PMID:23260145	Mouse	MGI	KB
GO:0000122	PMID:23266329	Mouse	MGI	KB
GO:0000122	PMID:23434913	Mouse	MGI	KB
GO:0000122	PMID:23639443	Mouse	MGI	TestSet
GO:0000122	PMID:23643363	Mouse	MGI	TestSet
GO:0000122	PMID:23676271	Mouse	MGI	KB
GO:0000122	PMID:23906066	Mouse	MGI	KB
GO:0000122	PMID:23907535	Mouse	MGI	KB
GO:0000122	PMID:23975681	Mouse	MGI	KB
GO:0000122	PMID:24034696	Mouse	MGI	KB
GO:0000122	PMID:24105743	Mouse	MGI	KB
GO:0000122	PMID:2906112	Mouse	MGI	KB
GO:0000122	PMID:7566114	Mouse	MGI	KB
GO:0000122	PMID:7576184	Mouse	MGI	KB
GO:0000122	PMID:7585606	Mouse	MGI	KB
GO:0000122	PMID:7659522	Mouse	MGI	KB
GO:0000122	PMID:7664846	Mouse	MGI	KB
GO:0000122	PMID:7677753	Mouse	MGI	TestSet
GO:0000122	PMID:7823919	Mouse	MGI	KB
GO:0000122	PMID:7889570	Mouse	MGI	KB
GO:0000122	PMID:7926723	Mouse	MGI	KB
GO:0000122	PMID:8041794	Mouse	MGI	KB
GO:0000122	PMID:8096811	Mouse	MGI	KB
GO:0000122	PMID:8152920	Mouse	MGI	KB
GO:0000122	PMID:8183579	Mouse	MGI	KB
GO:0000122	PMID:8233567	Mouse	MGI	KB
GO:0000122	PMID:8643509	Mouse	MGI	KB
GO:0000122	PMID:8649375	Mouse	MGI	TestSet
GO:0000122	PMID:8670054	Mouse	MGI	KB
GO:0000122	PMID:8760303	Mouse	MGI	KB
GO:0000122	PMID:8798505	Mouse	MGI	KB
GO:0000122	PMID:8810323	Mouse	MGI	KB
GO:0000122	PMID:8858600	Mouse	MGI	KB
GO:0000122	PMID:8917507	Mouse	MGI	KB
GO:0000122	PMID:8986806	Mouse	MGI	KB
GO:0000122	PMID:9071982	Mouse	MGI	KB
GO:0000122	PMID:9110977	Mouse	MGI	KB
GO:0000122	PMID:9187146	Mouse	MGI	KB
GO:0000122	PMID:9214635	Mouse	MGI	TestSet
GO:0000122	PMID:9218452	Mouse	MGI	KB
GO:0000122	PMID:9265625	Mouse	MGI	KB
GO:0000122	PMID:9271381	Mouse	MGI	KB
GO:0000122	PMID:9305915	Mouse	MGI	KB
GO:0000122	PMID:9312051	Mouse	MGI	TestSet
GO:0000122	PMID:9367786	Mouse	MGI	KB
GO:0000122	PMID:9369446	Mouse	MGI	KB
GO:0000122	PMID:9369481	Mouse	MGI	KB
GO:0000122	PMID:9585504	Mouse	MGI	KB
GO:0000122	PMID:9628876	Mouse	MGI	KB
GO:0000122	PMID:9632656	Mouse	MGI	KB
GO:0000122	PMID:9632807	Mouse	MGI	KB
GO:0000122	PMID:9649510	Mouse	MGI	KB
GO:0000122	PMID:9676199	Mouse	MGI	KB
GO:0000122	PMID:9689059	Mouse	MGI	KB
GO:0000122	PMID:9702189	Mouse	MGI	KB
GO:0000122	PMID:9702197	Mouse	MGI	KB
GO:0000122	PMID:9708732	Mouse	MGI	KB
GO:0000122	PMID:9748262	Mouse	MGI	KB
GO:0000122	PMID:9769173	Mouse	MGI	KB
GO:0000122	PMID:9774688	Mouse	MGI	KB
GO:0000122	PMID:9811582	Mouse	MGI	KB
GO:0000122	PMID:9856985	Mouse	MGI	KB
GO:0000122	PMID:9857059	Mouse	MGI	KB
GO:0000122	PMID:9858544	Mouse	MGI	TestSet
GO:0000122	PMID:9927675	Mouse	MGI	KB
GO:0000122	PMID:9988221	Mouse	MGI	KB
GO:0000122	PMID:9989497	Mouse	MGI	TestSet
GO:0000123	PMID:11544477	Mouse	MGI	KB
GO:0000123	PMID:9742083	Mouse	MGI	KB
GO:0000132	PMID:19448628	Mouse	MGI	KB
GO:0000132	PMID:20460369	Mouse	MGI	KB
GO:0000132	PMID:21385765	Mouse	MGI	KB
GO:0000132	PMID:21764747	Mouse	MGI	KB
GO:0000132	PMID:21947081	Mouse	MGI	KB
GO:0000137	PMID:10833507	Mouse	MGI	KB
GO:0000137	PMID:14697346	Mouse	MGI	KB
GO:0000137	PMID:15764706	Mouse	MGI	KB
GO:0000138	PMID:14685263	Mouse	MGI	KB
GO:0000139	PMID:10200314	Mouse	MGI	KB
GO:0000139	PMID:10578063	Mouse	MGI	KB
GO:0000139	PMID:10639137	Mouse	MGI	KB
GO:0000139	PMID:10747018	Mouse	MGI	KB
GO:0000139	PMID:10806194	Mouse	MGI	KB
GO:0000139	PMID:10998353	Mouse	MGI	KB
GO:0000139	PMID:11042173	Mouse	MGI	KB
GO:0000139	PMID:11106729	Mouse	MGI	KB
GO:0000139	PMID:11917099	Mouse	MGI	KB
GO:0000139	PMID:15728249	Mouse	MGI	KB
GO:0000139	PMID:18794299	Mouse	MGI	KB
GO:0000139	PMID:20152115	Mouse	MGI	KB
GO:0000139	PMID:21740893	Mouse	MGI	KB
GO:0000139	PMID:23386608	Mouse	MGI	TestSet
GO:0000139	PMID:9034150	Mouse	MGI	KB
GO:0000139	PMID:9045632	Mouse	MGI	KB
GO:0000139	PMID:9094723	Mouse	MGI	TestSet
GO:0000139	PMID:9242691	Mouse	MGI	KB
GO:0000139	PMID:9915833	Mouse	MGI	TestSet
GO:0000145	PMID:12624092	Mouse	MGI	KB
GO:0000145	PMID:17827149	Mouse	MGI	KB
GO:0000145	PMID:18480549	Mouse	MGI	KB
GO:0000146	PMID:11706052	Mouse	MGI	KB
GO:0000146	PMID:14594953	Mouse	MGI	KB
GO:0000146	PMID:15001446	Mouse	MGI	KB
GO:0000146	PMID:15007063	Mouse	MGI	KB
GO:0000146	PMID:15845534	Mouse	MGI	KB
GO:0000146	PMID:16983074	Mouse	MGI	KB
GO:0000146	PMID:17314409	Mouse	MGI	KB
GO:0000146	PMID:22264607	Mouse	MGI	KB
GO:0000147	PMID:10461187	Mouse	MGI	TestSet
GO:0000149	PMID:10195194	Mouse	MGI	KB
GO:0000149	PMID:12145198	Mouse	MGI	KB
GO:0000149	PMID:15911881	Mouse	MGI	KB
GO:0000149	PMID:17548353	Mouse	MGI	KB
GO:0000149	PMID:24550300	Mouse	MGI	KB
GO:0000149	PMID:7553862	Mouse	MGI	KB
GO:0000151	PMID:10230407	Mouse	MGI	KB
GO:0000151	PMID:10531037	Mouse	MGI	TestSet
GO:0000151	PMID:11042109	Mouse	MGI	KB
GO:0000151	PMID:11162497	Mouse	MGI	KB
GO:0000151	PMID:11689692	Mouse	MGI	KB
GO:0000151	PMID:12459480	Mouse	MGI	TestSet
GO:0000151	PMID:15824097	Mouse	MGI	KB
GO:0000151	PMID:16359901	Mouse	MGI	KB
GO:0000151	PMID:9462742	Mouse	MGI	KB
GO:0000154	PMID:10679015	Mouse	MGI	KB
GO:0000154	PMID:10903840	Mouse	MGI	KB
GO:0000159	PMID:16717086	Mouse	MGI	KB
GO:0000164	PMID:14638860	Mouse	MGI	KB
GO:0000165	PMID:10097111	Mouse	MGI	KB
GO:0000165	PMID:10678911	Mouse	MGI	KB
GO:0000165	PMID:11042189	Mouse	MGI	KB
GO:0000165	PMID:11278323	Mouse	MGI	KB
GO:0000165	PMID:11470823	Mouse	MGI	KB
GO:0000165	PMID:11562357	Mouse	MGI	KB
GO:0000165	PMID:11841548	Mouse	MGI	KB
GO:0000165	PMID:12068299	Mouse	MGI	KB
GO:0000165	PMID:12388746	Mouse	MGI	KB
GO:0000165	PMID:12556533	Mouse	MGI	KB
GO:0000165	PMID:12823230	Mouse	MGI	KB
GO:0000165	PMID:14515274	Mouse	MGI	TestSet
GO:0000165	PMID:14699054	Mouse	MGI	KB
GO:0000165	PMID:14724565	Mouse	MGI	KB
GO:0000165	PMID:14970115	Mouse	MGI	KB
GO:0000165	PMID:15064401	Mouse	MGI	KB
GO:0000165	PMID:15198985	Mouse	MGI	TestSet
GO:0000165	PMID:15569713	Mouse	MGI	KB
GO:0000165	PMID:15577943	Mouse	MGI	KB
GO:0000165	PMID:15601854	Mouse	MGI	TestSet
GO:0000165	PMID:16020517	Mouse	MGI	KB
GO:0000165	PMID:16720880	Mouse	MGI	TestSet
GO:0000165	PMID:18948261	Mouse	MGI	KB
GO:0000165	PMID:18955699	Mouse	MGI	KB
GO:0000165	PMID:23610400	Mouse	MGI	KB
GO:0000165	PMID:8626447	Mouse	MGI	KB
GO:0000165	PMID:8663524	Mouse	MGI	KB
GO:0000165	PMID:8707830	Mouse	MGI	KB
GO:0000165	PMID:8900184	Mouse	MGI	KB
GO:0000165	PMID:9064344	Mouse	MGI	KB
GO:0000165	PMID:9254656	Mouse	MGI	KB
GO:0000165	PMID:9448268	Mouse	MGI	KB
GO:0000166	PMID:12079357	Mouse	MGI	TestSet
GO:0000166	PMID:12390022	Mouse	MGI	KB
GO:0000170	PMID:15474011	Mouse	MGI	KB
GO:0000170	PMID:16571104	Mouse	MGI	KB
GO:0000171	PMID:11413139	Mouse	MGI	KB
GO:0000172	PMID:11413139	Mouse	MGI	KB
GO:0000175	PMID:23594738	Mouse	MGI	KB
GO:0000177	PMID:21078874	Mouse	MGI	KB
GO:0000182	PMID:21930779	Mouse	MGI	KB
GO:0000182	PMID:23562818	Mouse	MGI	KB
GO:0000183	PMID:12198165	Mouse	MGI	KB
GO:0000183	PMID:16085498	Mouse	MGI	KB
GO:0000183	PMID:16678107	Mouse	MGI	KB
GO:0000183	PMID:19103806	Mouse	MGI	KB
GO:0000183	PMID:19578370	Mouse	MGI	KB
GO:0000183	PMID:20168299	Mouse	MGI	KB
GO:0000185	PMID:12464436	Mouse	MGI	KB
GO:0000186	PMID:11042189	Mouse	MGI	KB
GO:0000186	PMID:11356865	Mouse	MGI	KB
GO:0000186	PMID:12213961	Mouse	MGI	KB
GO:0000186	PMID:15263099	Mouse	MGI	KB
GO:0000186	PMID:15896720	Mouse	MGI	KB
GO:0000186	PMID:15908120	Mouse	MGI	KB
GO:0000186	PMID:16339969	Mouse	MGI	KB
GO:0000186	PMID:18948261	Mouse	MGI	KB
GO:0000187	PMID:10809671	Mouse	MGI	TestSet
GO:0000187	PMID:11278323	Mouse	MGI	KB
GO:0000187	PMID:11356865	Mouse	MGI	KB
GO:0000187	PMID:11502744	Mouse	MGI	KB
GO:0000187	PMID:11593045	Mouse	MGI	KB
GO:0000187	PMID:11668599	Mouse	MGI	TestSet
GO:0000187	PMID:11940581	Mouse	MGI	KB
GO:0000187	PMID:12059784	Mouse	MGI	KB
GO:0000187	PMID:12223545	Mouse	MGI	KB
GO:0000187	PMID:12356727	Mouse	MGI	TestSet
GO:0000187	PMID:12464436	Mouse	MGI	KB
GO:0000187	PMID:12746324	Mouse	MGI	KB
GO:0000187	PMID:12937170	Mouse	MGI	KB
GO:0000187	PMID:14636584	Mouse	MGI	KB
GO:0000187	PMID:14735464	Mouse	MGI	KB
GO:0000187	PMID:14744933	Mouse	MGI	KB
GO:0000187	PMID:15145949	Mouse	MGI	KB
GO:0000187	PMID:15231994	Mouse	MGI	KB
GO:0000187	PMID:15273746	Mouse	MGI	KB
GO:0000187	PMID:15314156	Mouse	MGI	KB
GO:0000187	PMID:15569927	Mouse	MGI	KB
GO:0000187	PMID:15755723	Mouse	MGI	KB
GO:0000187	PMID:15767678	Mouse	MGI	KB
GO:0000187	PMID:15870281	Mouse	MGI	KB
GO:0000187	PMID:15896720	Mouse	MGI	KB
GO:0000187	PMID:17306762	Mouse	MGI	KB
GO:0000187	PMID:17325201	Mouse	MGI	KB
GO:0000187	PMID:18184727	Mouse	MGI	KB
GO:0000187	PMID:18604197	Mouse	MGI	KB
GO:0000187	PMID:19565474	Mouse	MGI	KB
GO:0000187	PMID:20051628	Mouse	MGI	KB
GO:0000187	PMID:8626447	Mouse	MGI	KB
GO:0000187	PMID:9000133	Mouse	MGI	TestSet
GO:0000187	PMID:9013573	Mouse	MGI	KB
GO:0000187	PMID:9254656	Mouse	MGI	KB
GO:0000188	PMID:11489891	Mouse	MGI	TestSet
GO:0000188	PMID:11923480	Mouse	MGI	KB
GO:0000188	PMID:11959861	Mouse	MGI	KB
GO:0000188	PMID:11988087	Mouse	MGI	KB
GO:0000188	PMID:12388077	Mouse	MGI	KB
GO:0000188	PMID:12646235	Mouse	MGI	KB
GO:0000209	PMID:10228155	Mouse	MGI	KB
GO:0000209	PMID:11435423	Mouse	MGI	KB
GO:0000209	PMID:11689694	Mouse	MGI	KB
GO:0000209	PMID:11896578	Mouse	MGI	KB
GO:0000209	PMID:12560552	Mouse	MGI	KB
GO:0000209	PMID:14973438	Mouse	MGI	KB
GO:0000209	PMID:15793587	Mouse	MGI	TestSet
GO:0000209	PMID:16314518	Mouse	MGI	TestSet*
GO:0000209	PMID:16522193	Mouse	MGI	KB
GO:0000209	PMID:16601693	Mouse	MGI	KB
GO:0000209	PMID:16717086	Mouse	MGI	KB
GO:0000209	PMID:17255932	Mouse	MGI	KB
GO:0000209	PMID:17785450	Mouse	MGI	TestSet
GO:0000209	PMID:18495327	Mouse	MGI	TestSet
GO:0000209	PMID:18511420	Mouse	MGI	TestSet
GO:0000209	PMID:19300455	Mouse	MGI	KB
GO:0000209	PMID:19319192	Mouse	MGI	KB
GO:0000209	PMID:21874024	Mouse	MGI	KB
GO:0000209	PMID:23509263	Mouse	MGI	KB
GO:0000209	PMID:23610558	Mouse	MGI	KB
GO:0000209	PMID:23776175	Mouse	MGI	KB
GO:0000209	PMID:23926250	Mouse	MGI	KB
GO:0000210	PMID:12790796	Mouse	MGI	TestSet
GO:0000212	PMID:14561405	Mouse	MGI	KB
GO:0000212	PMID:14695913	Mouse	MGI	KB
GO:0000212	PMID:24209619	Mouse	MGI	KB
GO:0000212	PMID:9725909	Mouse	MGI	KB
GO:0000224	PMID:10831608	Mouse	MGI	KB
GO:0000226	PMID:10087202	Mouse	MGI	KB
GO:0000226	PMID:10461886	Mouse	MGI	KB
GO:0000226	PMID:10772959	Mouse	MGI	KB
GO:0000226	PMID:10899939	Mouse	MGI	KB
GO:0000226	PMID:11084331	Mouse	MGI	KB
GO:0000226	PMID:11487626	Mouse	MGI	KB
GO:0000226	PMID:12389029	Mouse	MGI	KB
GO:0000226	PMID:12941275	Mouse	MGI	KB
GO:0000226	PMID:15322545	Mouse	MGI	KB
GO:0000226	PMID:15528209	Mouse	MGI	KB
GO:0000226	PMID:15882626	Mouse	MGI	KB
GO:0000226	PMID:15899979	Mouse	MGI	KB
GO:0000226	PMID:16107726	Mouse	MGI	KB
GO:0000226	PMID:16648254	Mouse	MGI	KB
GO:0000226	PMID:17686994	Mouse	MGI	KB
GO:0000226	PMID:17920017	Mouse	MGI	KB
GO:0000226	PMID:18347012	Mouse	MGI	KB
GO:0000226	PMID:18650339	Mouse	MGI	KB
GO:0000226	PMID:19540120	Mouse	MGI	KB
GO:0000226	PMID:19668197	Mouse	MGI	KB
GO:0000226	PMID:20026642	Mouse	MGI	KB
GO:0000226	PMID:22073305	Mouse	MGI	TestSet
GO:0000226	PMID:8202139	Mouse	MGI	KB
GO:0000228	PMID:11555636	Mouse	MGI	KB
GO:0000228	PMID:18988810	Mouse	MGI	TestSet
GO:0000228	PMID:9701556	Mouse	MGI	TestSet
GO:0000235	PMID:18782428	Mouse	MGI	TestSet
GO:0000242	PMID:12840069	Mouse	MGI	KB
GO:0000242	PMID:12915127	Mouse	MGI	TestSet
GO:0000242	PMID:18207742	Mouse	MGI	KB
GO:0000242	PMID:18239929	Mouse	MGI	TestSet
GO:0000242	PMID:20152126	Mouse	MGI	KB
GO:0000242	PMID:22031837	Mouse	MGI	KB
GO:0000244	PMID:11867543	Mouse	MGI	KB
GO:0000245	PMID:9446799	Mouse	MGI	KB
GO:0000247	PMID:10391218	Mouse	MGI	KB
GO:0000247	PMID:8798407	Mouse	MGI	TestSet
GO:0000253	PMID:12829805	Mouse	MGI	KB
GO:0000255	PMID:11406280	Mouse	MGI	KB
GO:0000255	PMID:18648510	Mouse	MGI	KB
GO:0000266	PMID:16103131	Mouse	MGI	KB
GO:0000266	PMID:19208545	Mouse	MGI	KB
GO:0000266	PMID:20038678	Mouse	MGI	TestSet
GO:0000266	PMID:20568109	Mouse	MGI	KB
GO:0000266	PMID:21397848	Mouse	MGI	KB
GO:0000266	PMID:22493254	Mouse	MGI	KB
GO:0000266	PMID:23283981	Mouse	MGI	KB
GO:0000268	PMID:11792727	Mouse	MGI	KB
GO:0000268	PMID:11829486	Mouse	MGI	KB
GO:0000271	PMID:10852901	Mouse	MGI	KB
GO:0000278	PMID:11696557	Mouse	MGI	KB
GO:0000278	PMID:12589020	Mouse	MGI	KB
GO:0000278	PMID:12972611	Mouse	MGI	KB
GO:0000278	PMID:15793587	Mouse	MGI	TestSet
GO:0000278	PMID:23610142	Mouse	MGI	KB
GO:0000281	PMID:12893741	Mouse	MGI	KB
GO:0000281	PMID:12963707	Mouse	MGI	KB
GO:0000281	PMID:15252119	Mouse	MGI	KB
GO:0000281	PMID:15548599	Mouse	MGI	KB
GO:0000281	PMID:17570218	Mouse	MGI	KB
GO:0000281	PMID:17893240	Mouse	MGI	KB
GO:0000287	PMID:11042189	Mouse	MGI	KB
GO:0000287	PMID:12054681	Mouse	MGI	TestSet
GO:0000287	PMID:12162748	Mouse	MGI	TestSet
GO:0000287	PMID:12356771	Mouse	MGI	KB
GO:0000287	PMID:12532265	Mouse	MGI	TestSet
GO:0000287	PMID:12624099	Mouse	MGI	KB
GO:0000287	PMID:12748290	Mouse	MGI	TestSet
GO:0000287	PMID:12853604	Mouse	MGI	KB
GO:0000287	PMID:14607334	Mouse	MGI	TestSet
GO:0000287	PMID:14661968	Mouse	MGI	KB
GO:0000287	PMID:15177563	Mouse	MGI	TestSet
GO:0000287	PMID:15705853	Mouse	MGI	KB
GO:0000287	PMID:17320107	Mouse	MGI	KB
GO:0000287	PMID:18276586	Mouse	MGI	KB
GO:0000287	PMID:23523372	Mouse	MGI	KB
GO:0000287	PMID:24338473	Mouse	MGI	TestSet
GO:0000287	PMID:24338687	Mouse	MGI	KB
GO:0000287	PMID:8246979	Mouse	MGI	KB
GO:0000287	PMID:9109492	Mouse	MGI	TestSet
GO:0000287	PMID:9368018	Mouse	MGI	TestSet
GO:0000287	PMID:9405446	Mouse	MGI	KB
GO:0000287	PMID:9446799	Mouse	MGI	KB
GO:0000287	PMID:9448268	Mouse	MGI	KB
GO:0000288	PMID:10072761	Mouse	MGI	KB
GO:0000288	PMID:15814898	Mouse	MGI	KB
GO:0000288	PMID:17452450	Mouse	MGI	KB
GO:0000289	PMID:11337385	Mouse	MGI	KB
GO:0000289	PMID:15814898	Mouse	MGI	KB
GO:0000289	PMID:18337750	Mouse	MGI	KB
GO:0000289	PMID:18625844	Mouse	MGI	KB
GO:0000290	PMID:18625844	Mouse	MGI	KB
GO:0000293	PMID:14499595	Mouse	MGI	KB
GO:0000293	PMID:16227996	Mouse	MGI	KB
GO:0000302	PMID:10915565	Mouse	MGI	TestSet
GO:0000302	PMID:10945608	Mouse	MGI	TestSet
GO:0000302	PMID:11562367	Mouse	MGI	KB
GO:0000302	PMID:12732627	Mouse	MGI	KB
GO:0000302	PMID:12767940	Mouse	MGI	KB
GO:0000302	PMID:12788088	Mouse	MGI	KB
GO:0000302	PMID:12891360	Mouse	MGI	KB
GO:0000302	PMID:15205258	Mouse	MGI	KB
GO:0000302	PMID:16170382	Mouse	MGI	KB
GO:0000302	PMID:16219542	Mouse	MGI	KB
GO:0000302	PMID:16297875	Mouse	MGI	KB
GO:0000302	PMID:16373599	Mouse	MGI	KB
GO:0000302	PMID:16962942	Mouse	MGI	TestSet
GO:0000302	PMID:17059387	Mouse	MGI	KB
GO:0000302	PMID:17145560	Mouse	MGI	KB
GO:0000302	PMID:18419796	Mouse	MGI	KB
GO:0000302	PMID:9462746	Mouse	MGI	KB
GO:0000302	PMID:9927656	Mouse	MGI	KB
GO:0000303	PMID:11156968	Mouse	MGI	KB
GO:0000303	PMID:11780125	Mouse	MGI	KB
GO:0000303	PMID:15340056	Mouse	MGI	KB
GO:0000303	PMID:15642323	Mouse	MGI	KB
GO:0000303	PMID:16357131	Mouse	MGI	KB
GO:0000303	PMID:9516486	Mouse	MGI	KB
GO:0000303	PMID:9788901	Mouse	MGI	KB
GO:0000305	PMID:10455115	Mouse	MGI	TestSet
GO:0000307	PMID:12970760	Mouse	MGI	KB
GO:0000307	PMID:19767775	Mouse	MGI	KB
GO:0000309	PMID:16914673	Mouse	MGI	KB
GO:0000320	PMID:12502791	Mouse	MGI	KB
GO:0000320	PMID:14993286	Mouse	MGI	KB
GO:0000332	PMID:9334263	Mouse	MGI	KB
GO:0000334	PMID:1611505	Mouse	MGI	KB
GO:0000334	PMID:7805640	Mouse	MGI	KB
GO:0000375	PMID:11252167	Mouse	MGI	KB
GO:0000375	PMID:11602354	Mouse	MGI	KB
GO:0000375	PMID:16957280	Mouse	MGI	KB
GO:0000375	PMID:9531537	Mouse	MGI	KB
GO:0000375	PMID:9731529	Mouse	MGI	KB
GO:0000375	PMID:9774382	Mouse	MGI	KB
GO:0000380	PMID:15798186	Mouse	MGI	KB
GO:0000380	PMID:17261272	Mouse	MGI	KB
GO:0000380	PMID:19720736	Mouse	MGI	KB
GO:0000381	PMID:17101796	Mouse	MGI	KB
GO:0000381	PMID:17715393	Mouse	MGI	KB
GO:0000381	PMID:19075228	Mouse	MGI	KB
GO:0000381	PMID:19720736	Mouse	MGI	KB
GO:0000381	PMID:20797886	Mouse	MGI	KB
GO:0000381	PMID:21747913	Mouse	MGI	TestSet
GO:0000381	PMID:21984414	Mouse	MGI	KB
GO:0000381	PMID:22357600	Mouse	MGI	KB
GO:0000381	PMID:23055939	Mouse	MGI	KB
GO:0000381	PMID:23129807	Mouse	MGI	KB
GO:0000381	PMID:23132731	Mouse	MGI	KB
GO:0000381	PMID:9525963	Mouse	MGI	KB
GO:0000390	PMID:19857462	Mouse	MGI	KB
GO:0000398	PMID:10719891	Mouse	MGI	TestSet
GO:0000398	PMID:10982890	Mouse	MGI	KB
GO:0000398	PMID:11252167	Mouse	MGI	KB
GO:0000398	PMID:11602354	Mouse	MGI	KB
GO:0000398	PMID:11867543	Mouse	MGI	KB
GO:0000398	PMID:12084575	Mouse	MGI	KB
GO:0000398	PMID:15161931	Mouse	MGI	KB
GO:0000398	PMID:16957280	Mouse	MGI	KB
GO:0000398	PMID:9531537	Mouse	MGI	KB
GO:0000400	PMID:11207365	Mouse	MGI	KB
GO:0000405	PMID:20185759	Mouse	MGI	KB
GO:0000407	PMID:19211835	Mouse	MGI	KB
GO:0000407	PMID:19258318	Mouse	MGI	KB
GO:0000407	PMID:21220506	Mouse	MGI	TestSet
GO:0000413	PMID:16481613	Mouse	MGI	KB
GO:0000413	PMID:18309324	Mouse	MGI	KB
GO:0000413	PMID:7493967	Mouse	MGI	KB
GO:0000413	PMID:8812478	Mouse	MGI	KB
GO:0000416	PMID:20671152	Mouse	MGI	KB
GO:0000421	PMID:21220506	Mouse	MGI	TestSet
GO:0000422	PMID:19451219	Mouse	MGI	KB
GO:0000432	PMID:11875061	Mouse	MGI	TestSet
GO:0000432	PMID:9890958	Mouse	MGI	KB
GO:0000433	PMID:11875061	Mouse	MGI	TestSet
GO:0000435	PMID:16723356	Mouse	MGI	KB
GO:0000448	PMID:17353269	Mouse	MGI	KB
GO:0000462	PMID:17242206	Mouse	MGI	KB
GO:0000502	PMID:10644437	Mouse	MGI	TestSet
GO:0000502	PMID:11689692	Mouse	MGI	KB
GO:0000502	PMID:16973439	Mouse	MGI	KB
GO:0000502	PMID:9727008	Mouse	MGI	KB
GO:0000506	PMID:10373468	Mouse	MGI	TestSet
GO:0000506	PMID:10944123	Mouse	MGI	KB
GO:0000506	PMID:16162815	Mouse	MGI	KB
GO:0000578	PMID:10385121	Mouse	MGI	KB
GO:0000578	PMID:10534617	Mouse	MGI	KB
GO:0000578	PMID:2534596	Mouse	MGI	KB
GO:0000578	PMID:9230313	Mouse	MGI	KB
GO:0000702	PMID:12200441	Mouse	MGI	KB
GO:0000702	PMID:12718543	Mouse	MGI	TestSet
GO:0000711	PMID:22011390	Mouse	MGI	KB
GO:0000711	PMID:22164254	Mouse	MGI	KB
GO:0000712	PMID:10385520	Mouse	MGI	TestSet
GO:0000712	PMID:12217320	Mouse	MGI	KB
GO:0000712	PMID:18316482	Mouse	MGI	KB
GO:0000712	PMID:23555294	Mouse	MGI	TestSet
GO:0000712	PMID:24068956	Mouse	MGI	KB
GO:0000712	PMID:24240703	Mouse	MGI	KB
GO:0000720	PMID:10454634	Mouse	MGI	KB
GO:0000720	PMID:12660172	Mouse	MGI	KB
GO:0000720	PMID:21149730	Mouse	MGI	KB
GO:0000723	PMID:12615897	Mouse	MGI	KB
GO:0000723	PMID:12707040	Mouse	MGI	KB
GO:0000723	PMID:14701760	Mouse	MGI	KB
GO:0000723	PMID:15010310	Mouse	MGI	TestSet
GO:0000723	PMID:15210109	Mouse	MGI	KB
GO:0000723	PMID:15235603	Mouse	MGI	KB
GO:0000723	PMID:15367665	Mouse	MGI	KB
GO:0000723	PMID:16507984	Mouse	MGI	KB
GO:0000723	PMID:16507985	Mouse	MGI	TestSet
GO:0000723	PMID:17145779	Mouse	MGI	KB
GO:0000723	PMID:9218715	Mouse	MGI	KB
GO:0000724	PMID:11934988	Mouse	MGI	KB
GO:0000724	PMID:12379650	Mouse	MGI	KB
GO:0000724	PMID:15359272	Mouse	MGI	KB
GO:0000724	PMID:15470499	Mouse	MGI	KB
GO:0000724	PMID:15485900	Mouse	MGI	TestSet
GO:0000724	PMID:16278671	Mouse	MGI	KB
GO:0000724	PMID:16428451	Mouse	MGI	KB
GO:0000724	PMID:16777961	Mouse	MGI	TestSet
GO:0000724	PMID:20976249	Mouse	MGI	KB
GO:0000724	PMID:22711701	Mouse	MGI	KB
GO:0000724	PMID:22771120	Mouse	MGI	KB
GO:0000724	PMID:24001775	Mouse	MGI	KB
GO:0000724	PMID:24068956	Mouse	MGI	KB
GO:0000724	PMID:24240703	Mouse	MGI	KB
GO:0000731	PMID:17612497	Mouse	MGI	KB
GO:0000737	PMID:10497274	Mouse	MGI	KB
GO:0000737	PMID:10557315	Mouse	MGI	KB
GO:0000737	PMID:11375492	Mouse	MGI	TestSet
GO:0000737	PMID:12162748	Mouse	MGI	TestSet
GO:0000737	PMID:12853604	Mouse	MGI	KB
GO:0000737	PMID:17312021	Mouse	MGI	KB
GO:0000737	PMID:20185759	Mouse	MGI	KB
GO:0000737	PMID:9743625	Mouse	MGI	KB
GO:0000738	PMID:11279105	Mouse	MGI	KB
GO:0000738	PMID:16964241	Mouse	MGI	KB
GO:0000738	PMID:24240703	Mouse	MGI	KB
GO:0000768	PMID:15644441	Mouse	MGI	KB
GO:0000768	PMID:19564597	Mouse	MGI	KB
GO:0000768	PMID:22032925	Mouse	MGI	KB
GO:0000772	PMID:20525243	Mouse	MGI	KB
GO:0000773	PMID:4052092	Mouse	MGI	KB
GO:0000775	PMID:11084331	Mouse	MGI	KB
GO:0000775	PMID:11564881	Mouse	MGI	KB
GO:0000775	PMID:12355204	Mouse	MGI	KB
GO:0000775	PMID:12355205	Mouse	MGI	KB
GO:0000775	PMID:12584241	Mouse	MGI	KB
GO:0000775	PMID:14612388	Mouse	MGI	TestSet
GO:0000775	PMID:15456878	Mouse	MGI	KB
GO:0000775	PMID:16968740	Mouse	MGI	TestSet
GO:0000775	PMID:17205076	Mouse	MGI	KB
GO:0000775	PMID:18084284	Mouse	MGI	KB
GO:0000775	PMID:19283064	Mouse	MGI	KB
GO:0000775	PMID:21266480	Mouse	MGI	KB
GO:0000775	PMID:22516971	Mouse	MGI	KB
GO:0000776	PMID:10373470	Mouse	MGI	KB
GO:0000776	PMID:10488063	Mouse	MGI	KB
GO:0000776	PMID:10964468	Mouse	MGI	KB
GO:0000776	PMID:11092768	Mouse	MGI	KB
GO:0000776	PMID:11500386	Mouse	MGI	KB
GO:0000776	PMID:11724960	Mouse	MGI	KB
GO:0000776	PMID:11801725	Mouse	MGI	KB
GO:0000776	PMID:12925705	Mouse	MGI	KB
GO:0000776	PMID:14519686	Mouse	MGI	KB
GO:0000776	PMID:15226446	Mouse	MGI	KB
GO:0000776	PMID:17227893	Mouse	MGI	KB
GO:0000776	PMID:17938250	Mouse	MGI	KB
GO:0000776	PMID:18084284	Mouse	MGI	KB
GO:0000776	PMID:18331714	Mouse	MGI	TestSet
GO:0000776	PMID:18772885	Mouse	MGI	TestSet
GO:0000776	PMID:19075002	Mouse	MGI	KB
GO:0000776	PMID:19376971	Mouse	MGI	KB
GO:0000776	PMID:22405274	Mouse	MGI	KB
GO:0000776	PMID:23036704	Mouse	MGI	TestSet
GO:0000778	PMID:18765791	Mouse	MGI	KB
GO:0000779	PMID:18765791	Mouse	MGI	KB
GO:0000779	PMID:19283064	Mouse	MGI	KB
GO:0000779	PMID:21122806	Mouse	MGI	KB
GO:0000780	PMID:15145825	Mouse	MGI	KB
GO:0000780	PMID:18084284	Mouse	MGI	KB
GO:0000780	PMID:18283110	Mouse	MGI	KB
GO:0000780	PMID:18316482	Mouse	MGI	KB
GO:0000780	PMID:19965387	Mouse	MGI	KB
GO:0000780	PMID:21743440	Mouse	MGI	KB
GO:0000780	PMID:22164254	Mouse	MGI	KB
GO:0000781	PMID:11701125	Mouse	MGI	KB
GO:0000781	PMID:12391173	Mouse	MGI	KB
GO:0000781	PMID:12676566	Mouse	MGI	KB
GO:0000781	PMID:15042697	Mouse	MGI	KB
GO:0000781	PMID:17784788	Mouse	MGI	KB
GO:0000781	PMID:20336070	Mouse	MGI	KB
GO:0000781	PMID:20339076	Mouse	MGI	KB
GO:0000781	PMID:20551906	Mouse	MGI	KB
GO:0000781	PMID:20619712	Mouse	MGI	KB
GO:0000781	PMID:20622869	Mouse	MGI	TestSet
GO:0000781	PMID:21857671	Mouse	MGI	KB
GO:0000781	PMID:22826121	Mouse	MGI	KB
GO:0000781	PMID:24413433	Mouse	MGI	KB
GO:0000783	PMID:17053789	Mouse	MGI	KB
GO:0000783	PMID:18185984	Mouse	MGI	KB
GO:0000783	PMID:7502076	Mouse	MGI	KB
GO:0000784	PMID:15968270	Mouse	MGI	KB
GO:0000784	PMID:17053789	Mouse	MGI	KB
GO:0000784	PMID:17452644	Mouse	MGI	TestSet
GO:0000784	PMID:17696610	Mouse	MGI	KB
GO:0000784	PMID:19854130	Mouse	MGI	KB
GO:0000784	PMID:20336070	Mouse	MGI	KB
GO:0000785	PMID:11331580	Mouse	MGI	KB
GO:0000785	PMID:11884614	Mouse	MGI	KB
GO:0000785	PMID:11934988	Mouse	MGI	KB
GO:0000785	PMID:12842904	Mouse	MGI	KB
GO:0000785	PMID:15657431	Mouse	MGI	KB
GO:0000785	PMID:15851481	Mouse	MGI	KB
GO:0000785	PMID:15983387	Mouse	MGI	TestSet
GO:0000785	PMID:16269335	Mouse	MGI	KB
GO:0000785	PMID:16787967	Mouse	MGI	KB
GO:0000785	PMID:16880268	Mouse	MGI	KB
GO:0000785	PMID:17284516	Mouse	MGI	KB
GO:0000785	PMID:18243098	Mouse	MGI	KB
GO:0000785	PMID:18283110	Mouse	MGI	KB
GO:0000785	PMID:18415939	Mouse	MGI	KB
GO:0000785	PMID:18694567	Mouse	MGI	TestSet
GO:0000785	PMID:20080676	Mouse	MGI	KB
GO:0000785	PMID:20300063	Mouse	MGI	KB
GO:0000785	PMID:20516061	Mouse	MGI	KB
GO:0000785	PMID:20676102	Mouse	MGI	KB
GO:0000785	PMID:20978343	Mouse	MGI	KB
GO:0000785	PMID:21451147	Mouse	MGI	KB
GO:0000785	PMID:21632880	Mouse	MGI	KB
GO:0000785	PMID:9774669	Mouse	MGI	KB
GO:0000786	PMID:23884607	Mouse	MGI	KB
GO:0000788	PMID:16428437	Mouse	MGI	KB
GO:0000790	PMID:12606021	Mouse	MGI	KB
GO:0000790	PMID:14993289	Mouse	MGI	TestSet
GO:0000790	PMID:15187136	Mouse	MGI	TestSet
GO:0000790	PMID:15327771	Mouse	MGI	KB
GO:0000790	PMID:15383530	Mouse	MGI	KB
GO:0000790	PMID:15383616	Mouse	MGI	KB
GO:0000790	PMID:15710904	Mouse	MGI	KB
GO:0000790	PMID:15733084	Mouse	MGI	KB
GO:0000790	PMID:15922569	Mouse	MGI	KB
GO:0000790	PMID:16339075	Mouse	MGI	KB
GO:0000790	PMID:16427017	Mouse	MGI	KB
GO:0000790	PMID:16618598	Mouse	MGI	KB
GO:0000790	PMID:17196582	Mouse	MGI	KB
GO:0000790	PMID:17352693	Mouse	MGI	KB
GO:0000790	PMID:17696610	Mouse	MGI	KB
GO:0000790	PMID:17932483	Mouse	MGI	KB
GO:0000790	PMID:17994007	Mouse	MGI	KB
GO:0000790	PMID:18692478	Mouse	MGI	TestSet
GO:0000790	PMID:18754010	Mouse	MGI	KB
GO:0000790	PMID:19028838	Mouse	MGI	TestSet
GO:0000790	PMID:19038793	Mouse	MGI	TestSet
GO:0000790	PMID:19711456	Mouse	MGI	KB
GO:0000790	PMID:19880879	Mouse	MGI	KB
GO:0000790	PMID:20096094	Mouse	MGI	TestSet
GO:0000790	PMID:20413507	Mouse	MGI	KB
GO:0000790	PMID:20417597	Mouse	MGI	KB
GO:0000790	PMID:20592023	Mouse	MGI	KB
GO:0000790	PMID:20833138	Mouse	MGI	KB
GO:0000790	PMID:20843790	Mouse	MGI	KB
GO:0000790	PMID:21029371	Mouse	MGI	KB
GO:0000790	PMID:21093383	Mouse	MGI	KB
GO:0000790	PMID:21111234	Mouse	MGI	TestSet
GO:0000790	PMID:21832073	Mouse	MGI	KB
GO:0000790	PMID:22079090	Mouse	MGI	KB
GO:0000790	PMID:22265737	Mouse	MGI	KB
GO:0000790	PMID:22516202	Mouse	MGI	KB
GO:0000790	PMID:23046516	Mouse	MGI	KB
GO:0000790	PMID:23129809	Mouse	MGI	KB
GO:0000790	PMID:24107381	Mouse	MGI	KB
GO:0000791	PMID:17926058	Mouse	MGI	KB
GO:0000791	PMID:18311137	Mouse	MGI	KB
GO:0000791	PMID:19710015	Mouse	MGI	KB
GO:0000792	PMID:14519686	Mouse	MGI	KB
GO:0000792	PMID:14643676	Mouse	MGI	KB
GO:0000792	PMID:15252119	Mouse	MGI	KB
GO:0000792	PMID:15998811	Mouse	MGI	KB
GO:0000792	PMID:16322236	Mouse	MGI	KB
GO:0000792	PMID:16537902	Mouse	MGI	TestSet
GO:0000792	PMID:17295837	Mouse	MGI	KB
GO:0000792	PMID:17296936	Mouse	MGI	KB
GO:0000792	PMID:17994007	Mouse	MGI	KB
GO:0000792	PMID:18004385	Mouse	MGI	KB
GO:0000792	PMID:18311137	Mouse	MGI	KB
GO:0000792	PMID:18334558	Mouse	MGI	TestSet
GO:0000792	PMID:19710015	Mouse	MGI	KB
GO:0000792	PMID:21489993	Mouse	MGI	TestSet
GO:0000792	PMID:21549307	Mouse	MGI	KB
GO:0000792	PMID:23318260	Mouse	MGI	KB
GO:0000793	PMID:10809667	Mouse	MGI	TestSet
GO:0000793	PMID:11835579	Mouse	MGI	TestSet
GO:0000793	PMID:11980720	Mouse	MGI	KB
GO:0000793	PMID:12082075	Mouse	MGI	KB
GO:0000793	PMID:12082153	Mouse	MGI	KB
GO:0000793	PMID:12091911	Mouse	MGI	KB
GO:0000793	PMID:12237316	Mouse	MGI	KB
GO:0000793	PMID:12355204	Mouse	MGI	KB
GO:0000793	PMID:12591952	Mouse	MGI	KB
GO:0000793	PMID:12913077	Mouse	MGI	KB
GO:0000793	PMID:17291760	Mouse	MGI	KB
GO:0000793	PMID:17784788	Mouse	MGI	KB
GO:0000793	PMID:19625504	Mouse	MGI	KB
GO:0000793	PMID:21795393	Mouse	MGI	KB
GO:0000793	PMID:8673133	Mouse	MGI	KB
GO:0000794	PMID:10938129	Mouse	MGI	KB
GO:0000794	PMID:11207365	Mouse	MGI	KB
GO:0000794	PMID:11895476	Mouse	MGI	KB
GO:0000794	PMID:14668445	Mouse	MGI	KB
GO:0000794	PMID:14718568	Mouse	MGI	KB
GO:0000794	PMID:15007207	Mouse	MGI	KB
GO:0000794	PMID:15479717	Mouse	MGI	TestSet
GO:0000794	PMID:15509711	Mouse	MGI	KB
GO:0000794	PMID:16339075	Mouse	MGI	KB
GO:0000794	PMID:16543361	Mouse	MGI	KB
GO:0000794	PMID:17452644	Mouse	MGI	TestSet
GO:0000794	PMID:18039861	Mouse	MGI	KB
GO:0000794	PMID:18084284	Mouse	MGI	KB
GO:0000794	PMID:18283110	Mouse	MGI	KB
GO:0000794	PMID:18316482	Mouse	MGI	KB
GO:0000794	PMID:1864459	Mouse	MGI	KB
GO:0000794	PMID:20551173	Mouse	MGI	KB
GO:0000794	PMID:21621532	Mouse	MGI	KB
GO:0000794	PMID:22164254	Mouse	MGI	KB
GO:0000794	PMID:22711701	Mouse	MGI	KB
GO:0000794	PMID:23555294	Mouse	MGI	TestSet
GO:0000794	PMID:9001252	Mouse	MGI	KB
GO:0000795	PMID:10655502	Mouse	MGI	KB
GO:0000795	PMID:10698974	Mouse	MGI	KB
GO:0000795	PMID:10809667	Mouse	MGI	TestSet
GO:0000795	PMID:11564881	Mouse	MGI	KB
GO:0000795	PMID:12584241	Mouse	MGI	KB
GO:0000795	PMID:12759374	Mouse	MGI	TestSet
GO:0000795	PMID:12764197	Mouse	MGI	KB
GO:0000795	PMID:12815066	Mouse	MGI	KB
GO:0000795	PMID:14736746	Mouse	MGI	KB
GO:0000795	PMID:15467367	Mouse	MGI	TestSet
GO:0000795	PMID:15620708	Mouse	MGI	KB
GO:0000795	PMID:15657431	Mouse	MGI	KB
GO:0000795	PMID:16260499	Mouse	MGI	KB
GO:0000795	PMID:16428451	Mouse	MGI	KB
GO:0000795	PMID:16968740	Mouse	MGI	TestSet
GO:0000795	PMID:17141210	Mouse	MGI	KB
GO:0000795	PMID:17696610	Mouse	MGI	KB
GO:0000795	PMID:17912366	Mouse	MGI	KB
GO:0000795	PMID:18070917	Mouse	MGI	KB
GO:0000795	PMID:18316482	Mouse	MGI	KB
GO:0000795	PMID:18369460	Mouse	MGI	KB
GO:0000795	PMID:20551173	Mouse	MGI	KB
GO:0000795	PMID:22011390	Mouse	MGI	KB
GO:0000795	PMID:23396135	Mouse	MGI	KB
GO:0000795	PMID:23810942	Mouse	MGI	KB
GO:0000795	PMID:24390283	Mouse	MGI	KB
GO:0000795	PMID:8622925	Mouse	MGI	KB
GO:0000795	PMID:8816780	Mouse	MGI	TestSet
GO:0000795	PMID:9001252	Mouse	MGI	KB
GO:0000800	PMID:10678170	Mouse	MGI	KB
GO:0000800	PMID:15870106	Mouse	MGI	KB
GO:0000800	PMID:15944401	Mouse	MGI	KB
GO:0000800	PMID:18283110	Mouse	MGI	KB
GO:0000800	PMID:18694567	Mouse	MGI	TestSet
GO:0000800	PMID:18802469	Mouse	MGI	KB
GO:0000800	PMID:19283064	Mouse	MGI	KB
GO:0000800	PMID:20551173	Mouse	MGI	KB
GO:0000800	PMID:21743440	Mouse	MGI	KB
GO:0000800	PMID:22011390	Mouse	MGI	KB
GO:0000800	PMID:22711701	Mouse	MGI	KB
GO:0000800	PMID:23555294	Mouse	MGI	TestSet
GO:0000801	PMID:12584241	Mouse	MGI	KB
GO:0000801	PMID:15944401	Mouse	MGI	KB
GO:0000801	PMID:18316482	Mouse	MGI	KB
GO:0000801	PMID:21637789	Mouse	MGI	KB
GO:0000801	PMID:22164254	Mouse	MGI	KB
GO:0000802	PMID:15870106	Mouse	MGI	KB
GO:0000802	PMID:18283110	Mouse	MGI	KB
GO:0000802	PMID:22711701	Mouse	MGI	KB
GO:0000805	PMID:16787967	Mouse	MGI	KB
GO:0000805	PMID:17784788	Mouse	MGI	KB
GO:0000806	PMID:16787967	Mouse	MGI	KB
GO:0000806	PMID:17784788	Mouse	MGI	KB
GO:0000824	PMID:15939867	Mouse	MGI	KB
GO:0000900	PMID:12933792	Mouse	MGI	KB
GO:0000900	PMID:16804161	Mouse	MGI	KB
GO:0000900	PMID:18752464	Mouse	MGI	TestSet
GO:0000900	PMID:22157746	Mouse	MGI	KB
GO:0000902	PMID:10193316	Mouse	MGI	KB
GO:0000902	PMID:10359562	Mouse	MGI	KB
GO:0000902	PMID:10441500	Mouse	MGI	KB
GO:0000902	PMID:10500095	Mouse	MGI	TestSet
GO:0000902	PMID:10574709	Mouse	MGI	KB
GO:0000902	PMID:10706630	Mouse	MGI	KB
GO:0000902	PMID:10837026	Mouse	MGI	KB
GO:0000902	PMID:10869423	Mouse	MGI	TestSet
GO:0000902	PMID:10973493	Mouse	MGI	KB
GO:0000902	PMID:11341326	Mouse	MGI	KB
GO:0000902	PMID:11805089	Mouse	MGI	KB
GO:0000902	PMID:12055263	Mouse	MGI	KB
GO:0000902	PMID:12130561	Mouse	MGI	TestSet
GO:0000902	PMID:12388410	Mouse	MGI	KB
GO:0000902	PMID:12574163	Mouse	MGI	KB
GO:0000902	PMID:14644759	Mouse	MGI	KB
GO:0000902	PMID:15136734	Mouse	MGI	KB
GO:0000902	PMID:15199151	Mouse	MGI	KB
GO:0000902	PMID:15860730	Mouse	MGI	KB
GO:0000902	PMID:15909309	Mouse	MGI	KB
GO:0000902	PMID:15947087	Mouse	MGI	TestSet
GO:0000902	PMID:15996550	Mouse	MGI	KB
GO:0000902	PMID:16256739	Mouse	MGI	KB
GO:0000902	PMID:16287714	Mouse	MGI	KB
GO:0000902	PMID:16443691	Mouse	MGI	KB
GO:0000902	PMID:16462943	Mouse	MGI	KB
GO:0000902	PMID:16684770	Mouse	MGI	KB
GO:0000902	PMID:17079272	Mouse	MGI	KB
GO:0000902	PMID:17540358	Mouse	MGI	KB
GO:0000902	PMID:17686994	Mouse	MGI	KB
GO:0000902	PMID:18385072	Mouse	MGI	KB
GO:0000902	PMID:18622394	Mouse	MGI	KB
GO:0000902	PMID:18694567	Mouse	MGI	TestSet
GO:0000902	PMID:18723693	Mouse	MGI	KB
GO:0000902	PMID:19015308	Mouse	MGI	KB
GO:0000902	PMID:19139267	Mouse	MGI	KB
GO:0000902	PMID:20398064	Mouse	MGI	KB
GO:0000902	PMID:20683884	Mouse	MGI	KB
GO:0000902	PMID:21447833	Mouse	MGI	KB
GO:0000902	PMID:21857657	Mouse	MGI	KB
GO:0000902	PMID:22228095	Mouse	MGI	KB
GO:0000902	PMID:23776622	Mouse	MGI	KB
GO:0000902	PMID:24315442	Mouse	MGI	KB
GO:0000902	PMID:7691848	Mouse	MGI	KB
GO:0000902	PMID:8464478	Mouse	MGI	KB
GO:0000902	PMID:8945476	Mouse	MGI	KB
GO:0000902	PMID:9097952	Mouse	MGI	KB
GO:0000902	PMID:9247262	Mouse	MGI	KB
GO:0000904	PMID:12413896	Mouse	MGI	KB
GO:0000904	PMID:12925587	Mouse	MGI	TestSet
GO:0000904	PMID:15292239	Mouse	MGI	KB
GO:0000904	PMID:16102745	Mouse	MGI	KB
GO:0000904	PMID:18403408	Mouse	MGI	KB
GO:0000904	PMID:19907020	Mouse	MGI	KB
GO:0000904	PMID:20678497	Mouse	MGI	KB
GO:0000904	PMID:21903076	Mouse	MGI	KB
GO:0000904	PMID:2467842	Mouse	MGI	KB
GO:0000904	PMID:6841964	Mouse	MGI	KB
GO:0000910	PMID:10727870	Mouse	MGI	KB
GO:0000910	PMID:11086988	Mouse	MGI	KB
GO:0000910	PMID:12432070	Mouse	MGI	KB
GO:0000910	PMID:15548599	Mouse	MGI	KB
GO:0000910	PMID:22619377	Mouse	MGI	KB
GO:0000910	PMID:9203580	Mouse	MGI	TestSet
GO:0000910	PMID:9265651	Mouse	MGI	TestSet
GO:0000922	PMID:10964468	Mouse	MGI	KB
GO:0000922	PMID:15007207	Mouse	MGI	KB
GO:0000922	PMID:15343267	Mouse	MGI	KB
GO:0000922	PMID:15479717	Mouse	MGI	TestSet
GO:0000922	PMID:15509711	Mouse	MGI	KB
GO:0000922	PMID:16798874	Mouse	MGI	TestSet
GO:0000922	PMID:18239929	Mouse	MGI	TestSet
GO:0000922	PMID:18331714	Mouse	MGI	TestSet
GO:0000922	PMID:19129481	Mouse	MGI	TestSet
GO:0000922	PMID:19376971	Mouse	MGI	KB
GO:0000922	PMID:20823249	Mouse	MGI	KB
GO:0000922	PMID:23902687	Mouse	MGI	KB
GO:0000924	PMID:18207742	Mouse	MGI	KB
GO:0000930	PMID:10087202	Mouse	MGI	KB
GO:0000932	PMID:12878161	Mouse	MGI	KB
GO:0000932	PMID:15494374	Mouse	MGI	KB
GO:0000932	PMID:18625844	Mouse	MGI	KB
GO:0000932	PMID:19861488	Mouse	MGI	KB
GO:0000932	PMID:19898466	Mouse	MGI	KB
GO:0000932	PMID:20133598	Mouse	MGI	KB
GO:0000932	PMID:20639877	Mouse	MGI	TestSet
GO:0000932	PMID:20826699	Mouse	MGI	KB
GO:0000932	PMID:22078707	Mouse	MGI	KB
GO:0000932	PMID:22508726	Mouse	MGI	KB
GO:0000932	PMID:22735451	Mouse	MGI	KB
GO:0000932	PMID:22745163	Mouse	MGI	KB
GO:0000939	PMID:14519686	Mouse	MGI	KB
GO:0000940	PMID:14519686	Mouse	MGI	KB
GO:0000940	PMID:19283064	Mouse	MGI	KB
GO:0000956	PMID:20639877	Mouse	MGI	TestSet
GO:0000958	PMID:20691904	Mouse	MGI	KB
GO:0000961	PMID:21880015	Mouse	MGI	KB
GO:0000961	PMID:22045337	Mouse	MGI	KB
GO:0000966	PMID:17446352	Mouse	MGI	KB
GO:0000972	PMID:20570862	Mouse	MGI	KB
GO:0000976	PMID:17584735	Mouse	MGI	KB
GO:0000976	PMID:17991879	Mouse	MGI	KB
GO:0000976	PMID:18505825	Mouse	MGI	KB
GO:0000976	PMID:21680841	Mouse	MGI	KB
GO:0000976	PMID:9111058	Mouse	MGI	KB
GO:0000976	PMID:9119111	Mouse	MGI	KB
GO:0000977	PMID:14550786	Mouse	MGI	KB
GO:0000977	PMID:15890826	Mouse	MGI	KB
GO:0000977	PMID:1655807	Mouse	MGI	KB
GO:0000977	PMID:16603706	Mouse	MGI	KB
GO:0000977	PMID:17352693	Mouse	MGI	KB
GO:0000977	PMID:18776904	Mouse	MGI	KB
GO:0000977	PMID:19289495	Mouse	MGI	KB
GO:0000977	PMID:19783823	Mouse	MGI	KB
GO:0000977	PMID:20026326	Mouse	MGI	KB
GO:0000977	PMID:20176728	Mouse	MGI	KB
GO:0000977	PMID:20510857	Mouse	MGI	KB
GO:0000977	PMID:21858141	Mouse	MGI	KB
GO:0000977	PMID:9858544	Mouse	MGI	TestSet
GO:0000978	PMID:10755616	Mouse	MGI	KB
GO:0000978	PMID:11278367	Mouse	MGI	KB
GO:0000978	PMID:12657651	Mouse	MGI	KB
GO:0000978	PMID:15319455	Mouse	MGI	KB
GO:0000978	PMID:15944155	Mouse	MGI	KB
GO:0000978	PMID:16809611	Mouse	MGI	KB
GO:0000978	PMID:18480465	Mouse	MGI	KB
GO:0000978	PMID:19038793	Mouse	MGI	TestSet
GO:0000978	PMID:19783823	Mouse	MGI	KB
GO:0000978	PMID:20431123	Mouse	MGI	KB
GO:0000978	PMID:20843790	Mouse	MGI	KB
GO:0000978	PMID:21029371	Mouse	MGI	KB
GO:0000978	PMID:21155902	Mouse	MGI	KB
GO:0000978	PMID:21610032	Mouse	MGI	KB
GO:0000978	PMID:22164283	Mouse	MGI	KB
GO:0000978	PMID:22949634	Mouse	MGI	KB
GO:0000978	PMID:23260145	Mouse	MGI	KB
GO:0000978	PMID:7896801	Mouse	MGI	KB
GO:0000978	PMID:8235597	Mouse	MGI	KB
GO:0000978	PMID:8978694	Mouse	MGI	KB
GO:0000978	PMID:9182762	Mouse	MGI	KB
GO:0000979	PMID:10549629	Mouse	MGI	KB
GO:0000979	PMID:11875113	Mouse	MGI	KB
GO:0000979	PMID:16407227	Mouse	MGI	KB
GO:0000979	PMID:17658279	Mouse	MGI	KB
GO:0000979	PMID:17670746	Mouse	MGI	KB
GO:0000979	PMID:18605988	Mouse	MGI	KB
GO:0000979	PMID:18692037	Mouse	MGI	KB
GO:0000979	PMID:19515692	Mouse	MGI	KB
GO:0000979	PMID:19666510	Mouse	MGI	KB
GO:0000979	PMID:20484821	Mouse	MGI	KB
GO:0000979	PMID:20592023	Mouse	MGI	KB
GO:0000979	PMID:20615956	Mouse	MGI	TestSet
GO:0000979	PMID:20808772	Mouse	MGI	KB
GO:0000979	PMID:21259317	Mouse	MGI	TestSet
GO:0000979	PMID:21320481	Mouse	MGI	KB
GO:0000979	PMID:21350014	Mouse	MGI	KB
GO:0000979	PMID:21460847	Mouse	MGI	KB
GO:0000979	PMID:21829553	Mouse	MGI	KB
GO:0000979	PMID:22588720	Mouse	MGI	KB
GO:0000979	PMID:22589549	Mouse	MGI	KB
GO:0000979	PMID:22737085	Mouse	MGI	KB
GO:0000979	PMID:23178126	Mouse	MGI	KB
GO:0000979	PMID:23752591	Mouse	MGI	KB
GO:0000979	PMID:23980096	Mouse	MGI	KB
GO:0000979	PMID:24013501	Mouse	MGI	TestSet
GO:0000980	PMID:10068641	Mouse	MGI	KB
GO:0000980	PMID:12897140	Mouse	MGI	KB
GO:0000980	PMID:15304486	Mouse	MGI	KB
GO:0000980	PMID:17196582	Mouse	MGI	KB
GO:0000980	PMID:17962413	Mouse	MGI	KB
GO:0000980	PMID:18662995	Mouse	MGI	KB
GO:0000980	PMID:19038793	Mouse	MGI	TestSet
GO:0000980	PMID:20096094	Mouse	MGI	TestSet
GO:0000980	PMID:21610032	Mouse	MGI	KB
GO:0000980	PMID:22164283	Mouse	MGI	KB
GO:0000980	PMID:23575864	Mouse	MGI	TestSet
GO:0000980	PMID:2554307	Mouse	MGI	TestSet
GO:0000981	PMID:12397359	Mouse	MGI	TestSet
GO:0000981	PMID:15047715	Mouse	MGI	TestSet
GO:0000981	PMID:15096606	Mouse	MGI	TestSet
GO:0000981	PMID:15870295	Mouse	MGI	KB
GO:0000981	PMID:16291864	Mouse	MGI	TestSet
GO:0000981	PMID:16407227	Mouse	MGI	KB
GO:0000981	PMID:16603706	Mouse	MGI	KB
GO:0000981	PMID:16723356	Mouse	MGI	KB
GO:0000981	PMID:17242187	Mouse	MGI	KB
GO:0000981	PMID:17352693	Mouse	MGI	KB
GO:0000981	PMID:17548362	Mouse	MGI	KB
GO:0000981	PMID:18458156	Mouse	MGI	KB
GO:0000981	PMID:18480465	Mouse	MGI	KB
GO:0000981	PMID:18550854	Mouse	MGI	TestSet
GO:0000981	PMID:18710939	Mouse	MGI	KB
GO:0000981	PMID:19235719	Mouse	MGI	TestSet
GO:0000981	PMID:19416967	Mouse	MGI	KB
GO:0000981	PMID:20592023	Mouse	MGI	KB
GO:0000981	PMID:20643356	Mouse	MGI	TestSet
GO:0000981	PMID:21029371	Mouse	MGI	KB
GO:0000981	PMID:21035439	Mouse	MGI	KB
GO:0000981	PMID:21610032	Mouse	MGI	KB
GO:0000981	PMID:21858141	Mouse	MGI	KB
GO:0000981	PMID:22284184	Mouse	MGI	KB
GO:0000981	PMID:22344693	Mouse	MGI	TestSet
GO:0000981	PMID:23152784	Mouse	MGI	KB
GO:0000981	PMID:7588606	Mouse	MGI	KB
GO:0000981	PMID:8349681	Mouse	MGI	KB
GO:0000981	PMID:8524811	Mouse	MGI	KB
GO:0000981	PMID:9214635	Mouse	MGI	TestSet
GO:0000982	PMID:15147242	Mouse	MGI	KB
GO:0000982	PMID:18285513	Mouse	MGI	KB
GO:0000982	PMID:20018936	Mouse	MGI	KB
GO:0000982	PMID:23042151	Mouse	MGI	KB
GO:0000983	PMID:16199874	Mouse	MGI	KB
GO:0000983	PMID:18296735	Mouse	MGI	KB
GO:0000983	PMID:21829553	Mouse	MGI	KB
GO:0000983	PMID:23070814	Mouse	MGI	KB
GO:0000987	PMID:15511642	Mouse	MGI	KB
GO:0000987	PMID:17785448	Mouse	MGI	KB
GO:0000987	PMID:19943855	Mouse	MGI	TestSet
GO:0000987	PMID:20399744	Mouse	MGI	KB
GO:0000987	PMID:20616082	Mouse	MGI	TestSet
GO:0000987	PMID:20951351	Mouse	MGI	KB
GO:0000987	PMID:22265737	Mouse	MGI	KB
GO:0000988	PMID:21290414	Mouse	MGI	TestSet
GO:0000989	PMID:10648228	Mouse	MGI	KB
GO:0000989	PMID:14697366	Mouse	MGI	KB
GO:0000989	PMID:15147242	Mouse	MGI	KB
GO:0000989	PMID:17991461	Mouse	MGI	KB
GO:0000989	PMID:20440072	Mouse	MGI	TestSet
GO:0000989	PMID:20636338	Mouse	MGI	KB
GO:0000989	PMID:23906066	Mouse	MGI	KB
GO:0000989	PMID:8918878	Mouse	MGI	KB
GO:0000989	PMID:9192866	Mouse	MGI	TestSet
GO:0000989	PMID:9265625	Mouse	MGI	KB
GO:0000993	PMID:20305823	Mouse	MGI	KB
GO:0000993	PMID:23752591	Mouse	MGI	KB
GO:0001010	PMID:18396140	Mouse	MGI	KB
GO:0001011	PMID:8978694	Mouse	MGI	KB
GO:0001012	PMID:15175325	Mouse	MGI	KB
GO:0001012	PMID:23613978	Mouse	MGI	KB
GO:0001046	PMID:18565334	Mouse	MGI	KB
GO:0001046	PMID:19682428	Mouse	MGI	KB
GO:0001046	PMID:20181743	Mouse	MGI	TestSet
GO:0001046	PMID:20596238	Mouse	MGI	KB
GO:0001046	PMID:22569126	Mouse	MGI	KB
GO:0001046	PMID:23221024	Mouse	MGI	KB
GO:0001046	PMID:24385426	Mouse	MGI	KB
GO:0001047	PMID:15706034	Mouse	MGI	KB
GO:0001047	PMID:16511571	Mouse	MGI	KB
GO:0001047	PMID:17188681	Mouse	MGI	KB
GO:0001047	PMID:17943087	Mouse	MGI	KB
GO:0001047	PMID:19403048	Mouse	MGI	KB
GO:0001047	PMID:20547764	Mouse	MGI	KB
GO:0001047	PMID:20798045	Mouse	MGI	KB
GO:0001047	PMID:22180533	Mouse	MGI	KB
GO:0001047	PMID:22323595	Mouse	MGI	KB
GO:0001047	PMID:22847234	Mouse	MGI	KB
GO:0001047	PMID:22988117	Mouse	MGI	KB
GO:0001047	PMID:23369715	Mouse	MGI	KB
GO:0001047	PMID:24385426	Mouse	MGI	KB
GO:0001071	PMID:19301398	Mouse	MGI	KB
GO:0001071	PMID:21527504	Mouse	MGI	KB
GO:0001075	PMID:20869363	Mouse	MGI	KB
GO:0001076	PMID:11439182	Mouse	MGI	KB
GO:0001076	PMID:12845333	Mouse	MGI	KB
GO:0001076	PMID:14654692	Mouse	MGI	TestSet
GO:0001076	PMID:16818234	Mouse	MGI	KB
GO:0001076	PMID:17991461	Mouse	MGI	KB
GO:0001076	PMID:19952108	Mouse	MGI	KB
GO:0001076	PMID:20440072	Mouse	MGI	TestSet
GO:0001076	PMID:21330551	Mouse	MGI	TestSet
GO:0001076	PMID:9192866	Mouse	MGI	TestSet
GO:0001077	PMID:10588870	Mouse	MGI	KB
GO:0001077	PMID:11001584	Mouse	MGI	KB
GO:0001077	PMID:12609742	Mouse	MGI	KB
GO:0001077	PMID:14672706	Mouse	MGI	KB
GO:0001077	PMID:15944155	Mouse	MGI	KB
GO:0001077	PMID:16254139	Mouse	MGI	KB
GO:0001077	PMID:16286009	Mouse	MGI	KB
GO:0001077	PMID:16407236	Mouse	MGI	KB
GO:0001077	PMID:17875930	Mouse	MGI	TestSet
GO:0001077	PMID:17904922	Mouse	MGI	KB
GO:0001077	PMID:18212062	Mouse	MGI	KB
GO:0001077	PMID:18368538	Mouse	MGI	TestSet
GO:0001077	PMID:18505825	Mouse	MGI	KB
GO:0001077	PMID:18595722	Mouse	MGI	KB
GO:0001077	PMID:18663143	Mouse	MGI	KB
GO:0001077	PMID:19038793	Mouse	MGI	TestSet
GO:0001077	PMID:19153266	Mouse	MGI	KB
GO:0001077	PMID:19223528	Mouse	MGI	KB
GO:0001077	PMID:19251658	Mouse	MGI	KB
GO:0001077	PMID:19398553	Mouse	MGI	KB
GO:0001077	PMID:19463168	Mouse	MGI	KB
GO:0001077	PMID:19555662	Mouse	MGI	TestSet
GO:0001077	PMID:19711456	Mouse	MGI	KB
GO:0001077	PMID:19750005	Mouse	MGI	KB
GO:0001077	PMID:19767743	Mouse	MGI	KB
GO:0001077	PMID:19783823	Mouse	MGI	KB
GO:0001077	PMID:19887377	Mouse	MGI	KB
GO:0001077	PMID:19943855	Mouse	MGI	TestSet
GO:0001077	PMID:19948881	Mouse	MGI	KB
GO:0001077	PMID:20181743	Mouse	MGI	TestSet
GO:0001077	PMID:20659469	Mouse	MGI	KB
GO:0001077	PMID:20660741	Mouse	MGI	KB
GO:0001077	PMID:20843790	Mouse	MGI	KB
GO:0001077	PMID:21059917	Mouse	MGI	KB
GO:0001077	PMID:21127075	Mouse	MGI	KB
GO:0001077	PMID:21191399	Mouse	MGI	KB
GO:0001077	PMID:21259317	Mouse	MGI	TestSet
GO:0001077	PMID:21300779	Mouse	MGI	KB
GO:0001077	PMID:21367821	Mouse	MGI	KB
GO:0001077	PMID:21513708	Mouse	MGI	KB
GO:0001077	PMID:21719793	Mouse	MGI	KB
GO:0001077	PMID:21856340	Mouse	MGI	KB
GO:0001077	PMID:21930775	Mouse	MGI	KB
GO:0001077	PMID:22106411	Mouse	MGI	KB
GO:0001077	PMID:22164283	Mouse	MGI	KB
GO:0001077	PMID:22265737	Mouse	MGI	KB
GO:0001077	PMID:22306741	Mouse	MGI	KB
GO:0001077	PMID:22351765	Mouse	MGI	KB
GO:0001077	PMID:22560297	Mouse	MGI	KB
GO:0001077	PMID:7555706	Mouse	MGI	KB
GO:0001077	PMID:7720565	Mouse	MGI	KB
GO:0001077	PMID:8195185	Mouse	MGI	KB
GO:0001077	PMID:8235597	Mouse	MGI	KB
GO:0001077	PMID:8506376	Mouse	MGI	KB
GO:0001077	PMID:8978694	Mouse	MGI	KB
GO:0001077	PMID:9155013	Mouse	MGI	TestSet
GO:0001077	PMID:9182762	Mouse	MGI	KB
GO:0001077	PMID:9230307	Mouse	MGI	KB
GO:0001077	PMID:9305891	Mouse	MGI	KB
GO:0001077	PMID:9427697	Mouse	MGI	KB
GO:0001077	PMID:9545526	Mouse	MGI	KB
GO:0001078	PMID:10706625	Mouse	MGI	KB
GO:0001078	PMID:11287187	Mouse	MGI	KB
GO:0001078	PMID:12657651	Mouse	MGI	KB
GO:0001078	PMID:14702088	Mouse	MGI	KB
GO:0001078	PMID:15147242	Mouse	MGI	KB
GO:0001078	PMID:15511642	Mouse	MGI	KB
GO:0001078	PMID:16286009	Mouse	MGI	KB
GO:0001078	PMID:16449191	Mouse	MGI	KB
GO:0001078	PMID:17049212	Mouse	MGI	KB
GO:0001078	PMID:17093497	Mouse	MGI	TestSet
GO:0001078	PMID:17130167	Mouse	MGI	KB
GO:0001078	PMID:17487425	Mouse	MGI	KB
GO:0001078	PMID:17950246	Mouse	MGI	KB
GO:0001078	PMID:18480465	Mouse	MGI	KB
GO:0001078	PMID:18663143	Mouse	MGI	KB
GO:0001078	PMID:18669658	Mouse	MGI	KB
GO:0001078	PMID:19943855	Mouse	MGI	TestSet
GO:0001078	PMID:20843790	Mouse	MGI	KB
GO:0001078	PMID:21155902	Mouse	MGI	KB
GO:0001078	PMID:21259317	Mouse	MGI	TestSet
GO:0001078	PMID:21284946	Mouse	MGI	TestSet
GO:0001078	PMID:8670054	Mouse	MGI	KB
GO:0001080	PMID:21757002	Mouse	MGI	TestSet
GO:0001085	PMID:14550786	Mouse	MGI	KB
GO:0001085	PMID:15047715	Mouse	MGI	TestSet
GO:0001085	PMID:15304486	Mouse	MGI	KB
GO:0001085	PMID:17584735	Mouse	MGI	KB
GO:0001085	PMID:18063754	Mouse	MGI	KB
GO:0001085	PMID:18396140	Mouse	MGI	KB
GO:0001085	PMID:18605988	Mouse	MGI	KB
GO:0001085	PMID:19235719	Mouse	MGI	TestSet
GO:0001085	PMID:19684112	Mouse	MGI	TestSet
GO:0001085	PMID:20123967	Mouse	MGI	KB
GO:0001085	PMID:20385772	Mouse	MGI	KB
GO:0001085	PMID:20628571	Mouse	MGI	KB
GO:0001085	PMID:21062744	Mouse	MGI	KB
GO:0001085	PMID:21317886	Mouse	MGI	KB
GO:0001085	PMID:21330551	Mouse	MGI	TestSet
GO:0001085	PMID:22164283	Mouse	MGI	KB
GO:0001087	PMID:8978694	Mouse	MGI	KB
GO:0001093	PMID:8978694	Mouse	MGI	KB
[truncated: 370,442 more rows]
